# Supplementary material for: 4,4′-Dibromo-2,2′-[m-phenyl­enebis(nitrilo­methanylyl­idene)]diphenol
Source: Acta Crystallogr Sect E Struct Rep Online. 2011 Aug 2;67(Pt 9):o2234. doi: 10.1107/S1600536811030431 (PMC3200885; doi:10.1107/S1600536811030431)
Supplement: Supplementary file 2 [file e-67-o2234-Isup2.hkl]

# 
# h,k,l, Fc-squared, Fo-squared, sigma(Fo-squared) and status flag 
# 
data_I
_shelx_title ' C20H14Br2N2O2' 
_shelx_refln_list_code          4 
_shelx_F_calc_maximum      314.43 
_exptl_crystal_F_000       936.00 
_reflns_d_resolution_high  0.7497 
 
loop_ 
 _symmetry_equiv_pos_as_xyz 
 'x, y, z' 
 '-x+1/2, -y, z+1/2' 
 '-x, y+1/2, -z' 
 'x+1/2, -y+1/2, -z+1/2' 
 '-x, -y, -z' 
 'x-1/2, y, -z-1/2' 
 'x, -y-1/2, z' 
 '-x-1/2, y-1/2, z-1/2' 
 
_cell_length_a    12.3257 
_cell_length_b    37.2259 
_cell_length_c     3.8726 
_cell_angle_alpha  90.000 
_cell_angle_beta   90.000 
_cell_angle_gamma  90.000 
 
_shelx_F_squared_multiplier     1.000 
 
loop_ 
 _refln_index_h 
 _refln_index_k 
 _refln_index_l 
 _refln_F_squared_calc 
 _refln_F_squared_meas 
 _refln_F_squared_sigma 
 _refln_observed_status 
   2   0   0     1303.98     1428.06     87.31 o 
   4   0   0    58838.82    61269.63    752.49 o 
   6   0   0     1290.37      840.69    161.51 o 
   8   0   0      257.31      225.81    105.75 o 
  10   0   0     7259.20     6538.67    412.07 o 
  12   0   0      290.20      648.75    301.57 o 
  14   0   0       19.41      282.06    218.84 o 
  16   0   0       83.74     -187.06    187.06 o 
   2   1   0    17733.44    19016.49    174.20 o 
   4   1   0       12.64       27.22     28.83 o 
   6   1   0       12.64       10.22     69.11 o 
   8   1   0       83.46       50.17     46.35 o 
  10   1   0      191.16      185.47     85.28 o 
  12   1   0      819.74      632.37    215.24 o 
  14   1   0       82.90      113.96    162.06 o 
  16   1   0        1.52     -149.84    149.84 o 
   2   2   0      959.95     1025.83     44.17 o 
   4   2   0    17712.39    18547.25    293.20 o 
   6   2   0    31615.05    33404.03    488.75 o 
   8   2   0      885.41      916.47    119.59 o 
  10   2   0     5549.39     6241.98    333.29 o 
  12   2   0     3695.12     3924.77    303.35 o 
  14   2   0        2.86       35.00    136.66 o 
  16   2   0      991.91      949.07    234.40 o 
   2   3   0     2537.85     2587.03     64.81 o 
   4   3   0    15733.66    16286.57    226.78 o 
   6   3   0     1487.38     1644.31    138.19 o 
   8   3   0     3976.49     3859.46    197.02 o 
  10   3   0     1502.58     1592.81    198.56 o 
  12   3   0      818.65      731.06    177.01 o 
  14   3   0      374.81      920.51    231.13 o 
  16   3   0       36.97      270.91    150.79 o 
   0   4   0     5025.06     5314.86    103.64 o 
   2   4   0    32337.55    33508.89    368.52 o 
   4   4   0      267.22      252.73     36.73 o 
   6   4   0    21150.86    21745.73    316.11 o 
   8   4   0       78.73       74.36     39.93 o 
  10   4   0     4148.28     4544.99    285.42 o 
  12   4   0     2973.06     3151.73    277.57 o 
  14   4   0      499.53      400.60    189.79 o 
  16   4   0     1046.70     1498.56    312.86 o 
   2   5   0    38751.46    40881.03    298.98 o 
   4   5   0    13623.96    14377.96    205.25 o 
   6   5   0     5287.34     5374.10    152.25 o 
   8   5   0     5539.57     5383.84    196.11 o 
  10   5   0     1306.11     1536.83    191.51 o 
  12   5   0      846.39      888.42    182.79 o 
  14   5   0      810.26     1237.44    267.19 o 
  16   5   0        7.60        6.19    153.45 o 
   0   6   0     1051.20     1020.55     57.56 o 
   2   6   0     2744.19     2654.51     76.63 o 
   4   6   0     8675.10     8877.69    165.76 o 
   6   6   0     7771.52     8157.98    187.57 o 
   8   6   0       16.49       42.86     36.61 o 
  10   6   0     1414.23     1242.16    189.80 o 
  12   6   0      409.65      359.18    133.27 o 
  14   6   0        1.72      -76.89     91.45 o 
  16   6   0       40.08     -135.20    135.20 o 
   2   7   0    49453.32    53104.45    334.26 o 
   4   7   0    15768.79    15692.02    234.88 o 
   6   7   0      743.21      726.97     65.94 o 
   8   7   0    10886.27    11166.83    288.81 o 
  10   7   0     2761.72     3030.25    239.23 o 
  12   7   0     1259.02     1404.98    225.53 o 
  14   7   0     1957.71     2273.54    274.96 o 
  16   7   0      116.31       19.45    147.44 o 
   0   8   0     1595.25     1643.95     83.47 o 
   2   8   0     1829.22     1963.51     76.57 o 
   4   8   0     1042.20     1054.33     76.28 o 
   6   8   0      746.97      757.29     70.69 o 
   8   8   0      187.79      181.74     46.19 o 
  10   8   0      368.81      400.92    139.82 o 
  12   8   0       22.89       -5.75     88.96 o 
  14   8   0       16.67       80.94    105.71 o 
  16   8   0        6.86      -61.42    139.47 o 
   2   9   0    22260.43    23600.27    266.35 o 
   4   9   0    22491.51    22619.71    281.01 o 
   6   9   0     1432.80     1363.58     85.14 o 
   8   9   0    16375.60    16942.40    312.72 o 
  10   9   0     4333.96     4319.30    404.27 o 
  12   9   0      808.75      762.03    164.94 o 
  14   9   0     2462.62     2669.95    316.13 o 
  16   9   0        4.97     -127.33    148.53 o 
   0  10   0     6617.32     6665.58    179.70 o 
   2  10   0      221.50      220.50     32.64 o 
   4  10   0      608.44      580.98     56.41 o 
   6  10   0      427.34      511.93     64.54 o 
   8  10   0       13.64       42.67     38.92 o 
  10  10   0       42.44      -33.78     83.38 o 
  12  10   0      116.42      212.12    103.05 o 
  14  10   0       42.05      119.65    108.43 o 
  16  10   0       27.03       33.55    166.44 o 
   2  11   0    48298.22    52460.46    368.22 o 
   4  11   0    23365.22    24698.26    305.17 o 
   6  11   0     2381.74     2349.93    113.13 o 
   8  11   0    10753.17    10194.93    251.11 o 
  10  11   0       72.94       85.97     97.08 o 
  12  11   0     1027.79     1105.02    193.58 o 
  14  11   0     1396.21     1005.27    455.00 o 
  16  11   0      115.95      342.12    194.09 o 
   0  12   0     9592.99    10332.99    243.48 o 
   2  12   0     1063.15     1016.15     56.57 o 
   4  12   0      108.09       55.48     27.48 o 
   6  12   0     6544.31     6833.53    189.03 o 
   8  12   0      917.04      971.27     89.50 o 
  10  12   0     3868.25     4334.68    280.88 o 
  12  12   0      213.28      464.01    132.63 o 
  14  12   0       44.82       32.81    162.45 o 
   2  13   0    25412.34    25988.06    273.07 o 
   4  13   0     5240.67     5094.32    146.52 o 
   6  13   0     2611.09     2336.10    114.90 o 
   8  13   0    13870.63    14410.79    307.46 o 
  10  13   0      333.34      493.84    125.73 o 
  12  13   0      230.79      567.48    136.79 o 
  14  13   0      169.72       59.10    146.64 o 
   0  14   0    13499.76    14515.05    563.50 o 
   2  14   0     2512.07     2315.74     84.77 o 
   4  14   0     2499.77     2321.27    110.33 o 
   6  14   0    13513.40    13652.15    274.09 o 
   8  14   0     2226.35     2257.47    126.95 o 
  10  14   0     5732.41     5564.14    315.56 o 
  12  14   0     1944.52     2220.24    217.36 o 
  14  14   0      167.24      171.42    107.29 o 
   2  15   0     4311.73     4071.91    120.83 o 
   4  15   0    12840.80    12924.47    236.41 o 
   6  15   0      223.53      174.06     48.52 o 
   8  15   0     3562.73     3485.79    157.48 o 
  10  15   0      555.37      470.43    123.41 o 
  12  15   0      403.73      553.42    148.40 o 
  14  15   0      474.26      255.11    112.50 o 
   0  16   0    31547.23    33867.92    508.97 o 
   2  16   0    27578.11    30835.11    321.56 o 
   4  16   0    36600.41    39649.88    420.23 o 
   6  16   0    18629.80    18742.72    329.80 o 
   8  16   0     5723.45     5504.57    199.65 o 
  10  16   0      120.47      214.25     93.81 o 
  12  16   0      910.74      986.65    183.66 o 
  14  16   0      253.86      106.07    101.35 o 
   2  17   0       52.36       55.55     43.66 o 
   4  17   0     2223.45     2635.67    115.82 o 
   6  17   0      867.78      853.33     83.14 o 
   8  17   0     1278.14     1261.09    116.13 o 
  10  17   0     3147.81     3462.14    260.89 o 
  12  17   0      827.24      856.07    218.85 o 
  14  17   0       27.87      233.87    100.15 o 
   0  18   0    30890.40    31834.15    603.87 o 
   2  18   0     5207.73     5267.44    161.56 o 
   4  18   0    14969.50    15634.64    273.54 o 
   6  18   0    11845.98    12072.18    272.05 o 
   8  18   0      253.98      207.55     57.56 o 
  10  18   0     3213.62     3583.01    254.48 o 
  12  18   0     3541.30     4145.85    300.86 o 
  14  18   0       94.64      -78.68     91.88 o 
   2  19   0      732.42      900.63     71.53 o 
   4  19   0      353.65      280.50     47.58 o 
   6  19   0      813.25      865.57     94.35 o 
   8  19   0     3851.93     3914.86    175.12 o 
  10  19   0      479.81      363.28    108.95 o 
  12  19   0        6.94      -70.93    122.10 o 
  14  19   0        1.45       71.77    107.83 o 
   0  20   0    22589.82    24683.05    481.12 o 
   2  20   0     1815.83     1555.65    101.17 o 
   4  20   0     3758.55     3448.50    134.80 o 
   6  20   0    10251.91    10460.44    365.24 o 
   8  20   0     2027.87     1980.94    132.66 o 
  10  20   0     6437.91     6813.75    346.53 o 
  12  20   0     1991.11     1767.34    221.35 o 
  14  20   0      337.10      142.95    121.71 o 
   2  21   0     4741.51     4658.57    159.13 o 
   4  21   0     3120.82     3038.26    127.06 o 
   6  21   0      313.18      372.66     64.39 o 
   8  21   0     3545.22     3502.11    173.91 o 
  10  21   0      125.57       98.07     90.93 o 
  12  21   0      449.58      500.20    142.19 o 
  14  21   0      233.50      115.22    200.01 o 
   0  22   0    18063.34    19346.48    463.88 o 
   2  22   0     1404.81     1281.78    101.75 o 
   4  22   0     3142.24     3137.13    132.29 o 
   6  22   0     6534.65     6573.27    211.80 o 
   8  22   0      201.80      159.67     59.68 o 
  10  22   0     3175.98     2879.03    232.02 o 
  12  22   0      779.10      738.22    155.06 o 
  14  22   0      150.48     -169.19    169.19 o 
   2  23   0    12115.65    11969.88    285.35 o 
   4  23   0     6366.36     6448.17    190.69 o 
   6  23   0     1781.13     2030.73    125.06 o 
   8  23   0     4085.26     4167.89    188.21 o 
  10  23   0      733.46      699.85    135.54 o 
  12  23   0       12.76      -26.22     86.63 o 
  14  23   0      722.74      256.42    131.96 o 
   0  24   0     6982.72     7293.42    380.89 o 
   2  24   0      148.73      221.71     61.83 o 
   4  24   0     3769.94     3601.12    144.36 o 
   6  24   0     2679.36     2530.63    138.30 o 
   8  24   0      176.29      171.72     59.45 o 
  10  24   0      878.63     1002.74    165.40 o 
  12  24   0      110.74      -77.98    201.95 o 
  14  24   0       18.31       57.94    121.96 o 
   2  25   0    12734.59    13324.88    320.04 o 
   4  25   0     6993.79     7276.55    300.46 o 
   6  25   0      229.97      168.58     50.61 o 
   8  25   0     5437.80     5886.75    256.36 o 
  10  25   0     2079.41     2108.98    245.54 o 
  12  25   0      499.74      545.39    159.57 o 
  14  25   0     1736.67     1892.52    336.48 o 
   0  26   0     2241.90     2413.64    176.15 o 
   2  26   0      159.28      229.86    141.64 o 
   4  26   0      172.32      155.75     43.65 o 
   6  26   0      195.76      198.33     58.80 o 
   8  26   0      304.79      277.37     80.90 o 
  10  26   0      187.52      215.16    102.44 o 
  12  26   0       36.46      -38.80     95.44 o 
   2  27   0    19944.84    20532.81    374.16 o 
   4  27   0     5629.09     5872.21    218.81 o 
   6  27   0      785.15      758.64    109.50 o 
   8  27   0     4716.73     5093.54    324.02 o 
  10  27   0     1456.02     1482.20    226.26 o 
  12  27   0     1100.80     1301.75    237.26 o 
   0  28   0     1144.26     1110.28    131.57 o 
   2  28   0     1241.28     1571.78    107.03 o 
   4  28   0      120.12      122.64     55.44 o 
   6  28   0      225.74      176.06     56.76 o 
   8  28   0        2.22      -17.58     52.30 o 
  10  28   0        0.71      110.69    205.52 o 
  12  28   0      118.65      172.38    182.03 o 
   2  29   0    14393.55    14830.45    429.59 o 
   4  29   0     5591.57     6042.84    294.34 o 
   6  29   0     3103.10     3276.47    189.32 o 
   8  29   0     3623.77     4178.95    223.11 o 
  10  29   0      580.96      773.04    162.31 o 
  12  29   0      422.40      408.13    165.78 o 
   0  30   0      332.83      454.03    223.13 o 
   2  30   0      788.58      880.06    131.38 o 
   4  30   0      926.00      921.58    143.23 o 
   6  30   0     4264.65     4060.37    211.96 o 
   8  30   0      152.77       18.80     81.21 o 
  10  30   0      403.11      376.03    124.56 o 
  12  30   0      776.23      856.79    195.40 o 
   2  31   0     7719.86     8579.96    340.90 o 
   4  31   0     2744.52     2612.47    200.60 o 
   6  31   0      597.79      567.24     98.09 o 
   8  31   0     2142.22     1981.50    158.45 o 
  10  31   0      281.35      420.32    176.89 o 
  12  31   0     1190.67     1148.73    208.32 o 
   0  32   0    29905.28    31260.81   1344.05 o 
   2  32   0      114.12      152.20    108.53 o 
   4  32   0     2584.60     2664.78    207.35 o 
   6  32   0     1060.16     1347.58    134.93 o 
   8  32   0      540.20      671.03    164.68 o 
  10  32   0     1963.22     2505.21    253.07 o 
  12  32   0      135.99      318.68    182.55 o 
   2  33   0      563.69      509.43    106.12 o 
   4  33   0     4180.26     4038.68    429.75 o 
   6  33   0       32.13       21.11     52.80 o 
   8  33   0     2750.21     2550.39    181.38 o 
  10  33   0      170.77      381.25    125.51 o 
  12  33   0      170.42      -35.08    151.78 o 
   0  34   0     8755.72     9051.09    754.13 o 
   2  34   0      295.61      347.65     94.24 o 
   4  34   0     2961.94     3146.50    458.12 o 
   6  34   0     5538.08     5852.34    313.67 o 
   8  34   0      301.48      365.62     93.60 o 
  10  34   0     1483.83     1661.53    239.78 o 
   2  35   0      926.93     1109.23    137.78 o 
   4  35   0        1.14      110.06     62.38 o 
   6  35   0      240.88      232.79     91.15 o 
   8  35   0      115.80      144.67    112.60 o 
   0  36   0     7599.86     8190.96    754.34 o 
   2  36   0     2752.30     2502.29    311.16 o 
   4  36   0     2102.52     2019.81    268.04 o 
   6  36   0     5159.27     4786.13    534.19 o 
   8  36   0       15.70      -72.00    109.37 o 
   2  37   0      305.02      213.94    140.71 o 
   4  37   0     1259.52     1327.22    259.42 o 
   6  37   0       16.97      155.72    116.28 o 
   8  37   0      130.72      -43.47    112.81 o 
   0  38   0     3180.94     3492.87    523.02 o 
   2  38   0     1352.75     1256.68    258.97 o 
   4  38   0     2147.11     2218.06    285.68 o 
   6  38   0     4702.55     5237.37    776.83 o 
   8  38   0        3.86        7.84    117.63 o 
   2  39   0     1808.40     2154.77    285.27 o 
   4  39   0     1113.55      941.33    224.89 o 
   6  39   0       27.52      152.58    112.92 o 
   8  39   0      502.58      500.18    172.17 o 
   0  40   0     2657.80     2092.51    501.21 o 
   2  40   0      822.62      936.59    224.30 o 
   4  40   0     1375.89     1394.61    280.20 o 
   6  40   0     2029.99     2072.25    274.89 o 
   8  40   0       26.22      262.83    128.84 o 
   2  41   0     2280.16     1567.89    307.98 o 
   4  41   0     1321.67     1271.12    274.42 o 
   6  41   0       87.91      169.19    133.50 o 
   8  41   0     1634.86     1722.02    236.39 o 
   0  42   0     1877.40     2138.44    511.07 o 
   2  42   0      221.30      357.13    157.01 o 
   4  42   0     1235.26     1086.43    239.18 o 
   6  42   0      460.83      514.36    261.67 o 
   8  42   0      156.79       58.52    139.68 o 
   2  43   0     3184.61     3749.45    570.10 o 
   4  43   0     3027.15     3699.33    545.99 o 
   6  43   0      185.96      174.73    134.96 o 
   8  43   0     1406.40     1682.38    313.98 o 
   0  44   0        9.51      249.24    201.64 o 
   2  44   0        0.85      -17.98    117.06 o 
   4  44   0      151.40       99.28    351.74 o 
   6  44   0        1.46      123.48    188.32 o 
   2  45   0     3740.91     4351.96    646.12 o 
   4  45   0      985.73      440.49    625.73 o 
   6  45   0      469.63      779.20    214.64 o 
   0  46   0      211.46       85.46    231.00 o 
   2  46   0        1.95      203.62    143.92 o 
   4  46   0        4.38     -124.25    124.25 o 
   6  46   0      182.14      448.24    162.49 o 
   2  47   0     2743.71     2875.37    505.41 o 
   4  47   0     1396.75      459.82    777.77 o 
   0  48   0      176.40      423.10    245.68 o 
   2  48   0      964.01       88.81    460.53 o 
   4  48   0      304.02      392.63    348.02 o 
   2  49   0      587.56      107.98    179.46 o 
   1   0   1     1436.85     1491.94     82.25 o 
   2   0   1    32939.79    33581.77    377.06 o 
   3   0   1    12586.16    13174.10    263.97 o 
   4   0   1    19928.22    21323.27    373.95 o 
   5   0   1     1415.89     1382.93    113.83 o 
   6   0   1     4533.80     4244.58    207.48 o 
   7   0   1     3238.13     2994.76    279.62 o 
   8   0   1     8443.61     7834.10    326.00 o 
   9   0   1      586.33      415.19    113.46 o 
  10   0   1     1286.17     1553.05    193.58 o 
  11   0   1        4.90      135.62     86.50 o 
  12   0   1      399.93      363.78    133.57 o 
  13   0   1      791.57      975.80    192.94 o 
  14   0   1     1760.48     2037.25    319.83 o 
  15   0   1       69.70      130.90    137.67 o 
  16   0   1       21.91      216.39    164.00 o 
   0   1   1     9953.59    10380.27    240.66 o 
   1   1   1     4549.29     4736.59     98.08 o 
   2   1   1     9566.27    10061.52    146.61 o 
   3   1   1      247.93      245.34     29.86 o 
   4   1   1     2402.94     2378.87     92.22 o 
   5   1   1      654.14      808.96     72.68 o 
   6   1   1     3188.90     3141.82    127.46 o 
   7   1   1       35.85       49.38     33.80 o 
   8   1   1        3.40       17.44     42.36 o 
   9   1   1       58.38       33.27     46.21 o 
  10   1   1      111.89      180.79     63.64 o 
  11   1   1       22.94      -33.78     50.83 o 
  12   1   1      466.46      444.02    102.37 o 
  13   1   1        2.10       61.89     68.36 o 
  14   1   1       61.64      145.00     77.60 o 
  15   1   1       46.10      125.76     76.92 o 
  16   1   1      338.13      557.07    143.26 o 
   1   2   1     2912.49     2935.52     83.68 o 
   2   2   1    54228.57    56976.68    326.31 o 
   3   2   1     6110.06     5953.02    107.85 o 
   4   2   1     7553.28     7287.90    156.08 o 
   5   2   1     1970.63     1828.00     92.78 o 
   6   2   1     1351.69     1313.36     88.58 o 
   7   2   1     3851.40     4029.36    154.40 o 
   8   2   1     7466.28     6802.41    215.84 o 
   9   2   1     1747.04     1651.50    124.11 o 
  10   2   1     2106.23     1950.98    148.63 o 
  11   2   1       47.59       -3.68     53.61 o 
  12   2   1     1479.93     1392.09    153.55 o 
  13   2   1      493.95      514.06     98.88 o 
  14   2   1      746.58      671.80    113.78 o 
  15   2   1      114.30       95.90     83.90 o 
  16   2   1       26.71      -74.93     86.07 o 
   0   3   1     9981.27     9936.05    197.48 o 
   1   3   1     1458.48     1524.29     56.35 o 
   2   3   1       49.29       29.14     14.11 o 
   3   3   1        5.20       -7.11     14.71 o 
   4   3   1     3765.20     3721.56     90.30 o 
   5   3   1     1358.85     1375.31     84.52 o 
   6   3   1     4646.11     4385.11    149.69 o 
   7   3   1     2377.87     2398.48    121.17 o 
   8   3   1      248.70      276.03     64.09 o 
   9   3   1       97.76      140.91     54.72 o 
  10   3   1     1235.44     1308.51    127.33 o 
  11   3   1      172.27      148.82     64.54 o 
  12   3   1      693.64      722.24    117.10 o 
  13   3   1      643.88      524.42    102.88 o 
  14   3   1       67.09       14.86     67.52 o 
  15   3   1       70.07       17.81     82.33 o 
  16   3   1       33.79       34.48    100.51 o 
   1   4   1    18096.19    19208.54    173.15 o 
   2   4   1     5500.81     5543.62     88.40 o 
   3   4   1     6876.47     6804.27    105.56 o 
   4   4   1    14044.10    13772.76    150.76 o 
   5   4   1      214.31      328.97     41.32 o 
   6   4   1      415.10      354.45     58.71 o 
   7   4   1      375.90      322.82     58.03 o 
   8   4   1     7462.25     7201.67    222.72 o 
   9   4   1      843.84      843.52    104.64 o 
  10   4   1     1516.53     1750.54    137.45 o 
  11   4   1      212.95      171.90     70.89 o 
  12   4   1      734.74      737.93    112.25 o 
  13   4   1      102.90      185.77     74.37 o 
  14   4   1      946.12      497.78    194.43 o 
  15   4   1        1.37      -20.50     83.43 o 
  16   4   1        1.94       -7.84     92.95 o 
   0   5   1    98867.02   103286.69   1545.53 o 
   1   5   1    17379.59    18376.61    158.49 o 
   2   5   1      464.89      433.77     29.57 o 
   3   5   1     1291.94     1232.02     46.24 o 
   4   5   1    13216.28    13602.83    150.91 o 
   5   5   1     1717.74     1492.07     73.54 o 
   6   5   1     3758.99     3399.25    110.68 o 
   7   5   1      218.91      217.17     51.40 o 
   8   5   1       76.61      109.12     47.89 o 
   9   5   1      583.57      522.60     85.47 o 
  10   5   1     2604.34     2689.84    160.49 o 
  11   5   1       88.69       75.51     62.38 o 
  12   5   1      383.54      461.23     96.11 o 
  13   5   1       19.39      -25.07     63.44 o 
  14   5   1        1.76       13.58     75.80 o 
  15   5   1       11.90      -78.47     78.47 o 
  16   5   1      126.63      244.25    128.60 o 
   1   6   1    11082.39    11441.79    131.83 o 
   2   6   1     2969.85     2883.38     65.49 o 
   3   6   1     1929.79     1848.26     56.33 o 
   4   6   1     6862.83     6842.02    110.97 o 
   5   6   1      415.54      427.43     36.37 o 
   6   6   1      775.75      788.04     58.80 o 
   7   6   1      132.94      172.96     32.03 o 
   8   6   1     3278.32     3208.42    151.11 o 
   9   6   1      225.32      211.87     60.03 o 
  10   6   1       32.81       25.23     51.36 o 
  11   6   1        4.19       10.14     45.55 o 
  12   6   1      222.80      170.50     68.30 o 
  13   6   1       36.65       67.99     76.42 o 
  14   6   1      386.41      216.31    127.11 o 
  15   6   1       56.44       82.68    113.04 o 
  16   6   1        5.33       85.70    249.35 o 
   0   7   1    31726.10    32685.19    265.60 o 
   1   7   1     4804.42     4734.88     76.44 o 
   2   7   1     1464.22     1412.27     47.06 o 
   3   7   1      802.40      805.04     39.53 o 
   4   7   1     6556.27     6287.78    118.05 o 
   5   7   1     4270.86     4219.46     93.97 o 
   6   7   1    14271.72    14234.44    176.78 o 
   7   7   1     2112.75     1894.03    109.99 o 
   8   7   1      891.87      676.54     89.76 o 
   9   7   1      819.39      813.63    104.00 o 
  10   7   1     4843.07     4920.17    186.15 o 
  11   7   1      893.35      858.64    101.40 o 
  12   7   1     2002.78     2080.29    161.69 o 
  13   7   1        2.40      -31.44     69.87 o 
  14   7   1       48.07       70.02     78.26 o 
  15   7   1       12.61       43.15    111.02 o 
   1   8   1      199.07      211.38     19.95 o 
   2   8   1     2591.48     2430.33     58.87 o 
   3   8   1      118.61       93.24     18.39 o 
   4   8   1        4.92       27.91     16.62 o 
   5   8   1       40.53       28.73     19.20 o 
   6   8   1       96.65      110.68     22.86 o 
   7   8   1      365.83      300.40     60.05 o 
   8   8   1     1038.74     1016.09    100.27 o 
   9   8   1       11.67        8.11     39.96 o 
  10   8   1      108.26       53.19     46.42 o 
  11   8   1      137.13      217.95     58.26 o 
  12   8   1        1.30      -39.94     68.46 o 
  13   8   1        2.89       18.18     72.62 o 
  14   8   1       15.01       39.49     78.04 o 
  15   8   1       54.94       46.05     88.92 o 
   0   9   1    18840.79    18721.01    241.20 o 
   1   9   1     3208.61     2887.31     58.36 o 
   2   9   1     9441.22     9585.90    115.85 o 
   3   9   1      309.47      285.81     29.34 o 
   4   9   1     5726.04     5368.02    103.66 o 
   5   9   1     5819.40     5800.16    111.60 o 
   6   9   1    17590.38    17426.49    199.64 o 
   7   9   1     1667.55     1598.52     62.68 o 
   8   9   1      520.41      446.16     65.10 o 
   9   9   1      628.12      666.46     82.15 o 
  10   9   1     4442.48     4397.82    176.54 o 
  11   9   1     1131.04     1113.92    121.23 o 
  12   9   1     2745.55     2874.88    200.44 o 
  13   9   1        7.81      -29.60     76.29 o 
  14   9   1      126.90      121.13    123.09 o 
  15   9   1      173.63      167.86     90.84 o 
   1  10   1       79.81       63.37     14.62 o 
   2  10   1      927.30      862.00     36.52 o 
   3  10   1     1432.94     1439.16     51.72 o 
   4  10   1       89.26       96.56     31.18 o 
   5  10   1      721.88      722.36     45.56 o 
   6  10   1      342.68      376.80     36.13 o 
   7  10   1      483.48      433.19     38.80 o 
   8  10   1      225.11      259.49     51.65 o 
   9  10   1        1.87       17.57     37.60 o 
  10  10   1      248.37      132.39     56.77 o 
  11  10   1      140.48       77.65     60.74 o 
  12  10   1        5.91       91.91     72.64 o 
  13  10   1       17.70       90.81     82.00 o 
  14  10   1        7.38      -89.78     89.78 o 
  15  10   1        0.70      -27.75     83.63 o 
   0  11   1    28126.70    28194.61    296.59 o 
   1  11   1     7459.45     7226.82    104.20 o 
   2  11   1     9186.49     9483.99    126.67 o 
   3  11   1      292.60      301.88     27.75 o 
   4  11   1    18215.36    18540.56    185.71 o 
   5  11   1     4558.39     4451.52     98.17 o 
   6  11   1    13108.90    13362.95    176.47 o 
   7  11   1      164.36      139.57     28.23 o 
   8  11   1      551.26      553.71     62.49 o 
   9  11   1      172.45      225.84     55.41 o 
  10  11   1     1228.13     1245.90    121.55 o 
  11  11   1      644.30      683.95    104.95 o 
  12  11   1     1277.81     1592.60    169.89 o 
  13  11   1       23.04       10.56     79.86 o 
  14  11   1        4.83      -25.12     94.20 o 
  15  11   1       80.13       67.41     86.43 o 
   1  12   1      872.76      868.02     51.72 o 
   2  12   1     6606.76     6479.23    103.17 o 
   3  12   1     9778.01    10337.84    137.56 o 
   4  12   1     3874.81     3712.02     89.82 o 
   5  12   1        6.69       16.45     19.16 o 
   6  12   1        2.68       17.05     20.54 o 
   7  12   1      926.07      916.62     58.50 o 
   8  12   1     2290.02     2123.21    105.08 o 
   9  12   1      709.81      697.09     83.88 o 
  10  12   1      214.00      226.85     63.80 o 
  11  12   1       14.64       62.59     53.99 o 
  12  12   1      297.29      377.46     95.70 o 
  13  12   1       39.45      -72.18     72.18 o 
  14  12   1      217.18       75.60    128.69 o 
  15  12   1      225.54      244.76     97.28 o 
   0  13   1    14541.78    14347.30    207.38 o 
   1  13   1     1067.34      925.59     55.39 o 
   2  13   1     5450.84     5436.84    104.28 o 
   3  13   1      885.80      957.96     48.08 o 
   4  13   1     8823.08     8913.20    139.16 o 
   5  13   1      763.74      669.62     49.90 o 
   6  13   1     9190.08     8954.10    157.49 o 
   7  13   1      641.79      644.42     51.80 o 
   8  13   1      301.50      277.73     50.32 o 
   9  13   1      184.73      161.21     45.75 o 
  10  13   1     1965.23     2046.86    134.90 o 
  11  13   1     2152.56     2171.43    152.41 o 
  12  13   1      354.83      462.01    105.03 o 
  13  13   1       51.06      130.36     73.36 o 
  14  13   1        2.51      -72.15     72.15 o 
  15  13   1      167.78      278.76    115.93 o 
   1  14   1     1167.05     1188.03     61.31 o 
   2  14   1     4689.65     4448.12    101.79 o 
   3  14   1      103.95       76.60     17.71 o 
   4  14   1    11635.29    11562.37    160.86 o 
   5  14   1      149.15      158.47     28.15 o 
   6  14   1      961.04      928.43     57.71 o 
   7  14   1      298.02      301.77     41.06 o 
   8  14   1     7983.07     7877.08    200.48 o 
   9  14   1     4069.12     4185.56    156.80 o 
  10  14   1      541.39      609.88     87.81 o 
  11  14   1      231.06      210.94     70.06 o 
  12  14   1       83.76       98.47     99.88 o 
  13  14   1      464.01      639.77    116.27 o 
  14  14   1      574.77      283.53    222.65 o 
  15  14   1       16.76      124.94    109.56 o 
   0  15   1     4351.37     4098.08    204.31 o 
   1  15   1     2048.07     1917.50     79.95 o 
   2  15   1        8.34       27.82     22.06 o 
   3  15   1       75.70       50.49     15.92 o 
   4  15   1       24.45       37.67     18.50 o 
   5  15   1     1977.41     1983.80     73.88 o 
   6  15   1     2347.65     2213.20     82.49 o 
   7  15   1       36.34       59.77     25.45 o 
   8  15   1     2264.25     2181.40     98.20 o 
   9  15   1       26.30       29.84     41.83 o 
  10  15   1     3760.65     3740.17    167.16 o 
  11  15   1       84.54      112.96     62.51 o 
  12  15   1      497.52      460.07     99.58 o 
  13  15   1       11.36      102.31     72.93 o 
  14  15   1      486.85      330.37    121.14 o 
  15  15   1       91.13      -94.43     94.43 o 
   1  16   1     4243.56     4403.03    138.08 o 
   2  16   1    21739.80    22641.29    224.03 o 
   3  16   1     2431.51     2154.96     62.96 o 
   4  16   1     7062.97     6698.06    123.95 o 
   5  16   1     1502.15     1454.99     64.46 o 
   6  16   1       79.90       71.13     27.77 o 
   7  16   1      194.91      126.43     31.95 o 
   8  16   1     6329.96     6316.18    163.58 o 
   9  16   1     1413.34     1527.12     98.20 o 
  10  16   1     1255.29     1182.39    102.92 o 
  11  16   1      446.90      354.25     67.61 o 
  12  16   1     1203.41     1065.96    145.59 o 
  13  16   1      484.32      599.37    110.93 o 
  14  16   1      914.39      246.05    334.98 o 
  15  16   1      103.07      -58.63    154.00 o 
   0  17   1      357.03      327.62     75.51 o 
   1  17   1       70.18       45.39     21.06 o 
   2  17   1      879.07      842.84     51.89 o 
   3  17   1      138.85      103.44     26.44 o 
   4  17   1     1412.95     1344.23     59.11 o 
   5  17   1      222.51      187.25     30.56 o 
   6  17   1      417.63      439.99     45.27 o 
   7  17   1       38.69        6.36     26.89 o 
   8  17   1      901.91      969.27     78.64 o 
   9  17   1       87.30       84.35     39.26 o 
  10  17   1       17.61      -40.26     40.26 o 
  11  17   1        2.72      -41.78     45.13 o 
  12  17   1        5.34      -11.79     67.36 o 
  13  17   1        0.07      -58.46     71.75 o 
  14  17   1       11.24       10.30     91.93 o 
  15  17   1        1.76      -94.05     94.05 o 
   1  18   1     3009.44     2956.32    101.73 o 
   2  18   1    22813.21    23001.39    258.84 o 
   3  18   1     1196.93     1050.43     58.52 o 
   4  18   1    11090.54    11192.40    161.84 o 
   5  18   1      201.03      161.50     29.78 o 
   6  18   1     5750.07     5784.09    147.55 o 
   7  18   1     1534.36     1477.28     78.97 o 
   8  18   1     6554.57     6574.25    170.77 o 
   9  18   1     3502.84     3444.82    140.57 o 
  10  18   1      185.41      251.67     54.38 o 
  11  18   1       17.76       52.31     47.20 o 
  12  18   1       14.39       63.04     74.49 o 
  13  18   1      128.29      132.42    128.96 o 
  14  18   1      784.78      357.75    273.54 o 
   0  19   1       58.38       58.50     52.42 o 
   1  19   1        1.56        3.31     18.59 o 
   2  19   1      547.27      584.17     46.41 o 
   3  19   1       11.25      -18.36     20.44 o 
   4  19   1       39.50       33.82     19.33 o 
   5  19   1       34.62       46.83     23.23 o 
   6  19   1     1009.75      999.68     63.52 o 
   7  19   1      133.14      170.10     34.32 o 
   8  19   1      143.33      162.14     42.06 o 
   9  19   1      594.15      591.71     75.63 o 
  10  19   1      330.33      328.03     65.32 o 
  11  19   1      739.12      729.70     91.47 o 
  12  19   1        8.62      -64.08    130.43 o 
  13  19   1       44.08       93.46     91.86 o 
  14  19   1       11.07      -60.03    162.02 o 
   1  20   1      893.01      850.59     46.42 o 
   2  20   1    10633.53    10695.95    181.10 o 
   3  20   1     7298.47     7379.32    146.37 o 
   4  20   1     7281.62     7505.83    131.55 o 
   5  20   1      331.46      310.95     36.85 o 
   6  20   1       53.42       33.69     26.33 o 
   7  20   1     2404.93     2373.50     93.44 o 
   8  20   1     6068.16     6190.09    167.47 o 
   9  20   1       14.46       24.48     42.34 o 
  10  20   1     1058.24     1120.93    104.06 o 
  11  20   1      125.85      126.18     53.80 o 
  12  20   1     1000.47     1000.41    127.09 o 
  13  20   1      100.70      101.34     81.90 o 
  14  20   1     1190.49     1629.10    259.27 o 
   0  21   1     2414.46     2340.10     95.10 o 
   1  21   1     2331.64     2408.41     88.66 o 
   2  21   1     1998.21     1934.39     74.09 o 
   3  21   1      358.60      362.56     41.03 o 
   4  21   1     2712.04     2580.97     77.39 o 
   5  21   1     1860.08     1745.10     71.99 o 
   6  21   1     3284.32     3114.08    115.29 o 
   7  21   1       86.33       60.95     32.61 o 
   8  21   1       69.33       75.03     39.76 o 
   9  21   1        5.24      -14.48     40.70 o 
  10  21   1      115.19      125.27     62.74 o 
  11  21   1       32.83        9.72     47.06 o 
  12  21   1      347.19      569.24    100.04 o 
  13  21   1       78.45       38.28     85.32 o 
  14  21   1       43.71      102.88     94.44 o 
   1  22   1      128.37      109.09     21.01 o 
   2  22   1     6649.05     6582.32    131.26 o 
   3  22   1     2811.47     2687.55     91.49 o 
   4  22   1     1788.08     1762.56     79.34 o 
   5  22   1        1.17       20.08     26.81 o 
   6  22   1       19.88       65.10     31.57 o 
   7  22   1     1540.12     1415.58     86.79 o 
   8  22   1     4682.55     4728.18    161.52 o 
   9  22   1      186.22      164.96     53.58 o 
  10  22   1     1426.93     1678.05    120.58 o 
  11  22   1       49.67      114.25     54.73 o 
  12  22   1     1160.83     1399.34    169.39 o 
  13  22   1      101.62      105.88     82.60 o 
  14  22   1      321.80      359.05    110.24 o 
   0  23   1     8137.72     8476.52    194.66 o 
   1  23   1     2691.25     2613.15     95.49 o 
   2  23   1     2855.07     2615.49     84.98 o 
   3  23   1        9.77       59.83     26.98 o 
   4  23   1     3488.75     3396.62    110.05 o 
   5  23   1     2669.23     2506.75    100.13 o 
   6  23   1     4509.08     4335.43    136.65 o 
   7  23   1       81.64       83.07     36.53 o 
   8  23   1       37.56       66.36     43.27 o 
   9  23   1      168.02      143.77     56.23 o 
  10  23   1      820.79     1009.66    101.09 o 
  11  23   1      144.78       99.50     55.51 o 
  12  23   1     1124.76     1126.57    142.56 o 
  13  23   1       10.88      112.59     86.18 o 
  14  23   1       11.35      -90.48     90.48 o 
   1  24   1      590.69      660.66     62.34 o 
   2  24   1     5993.08     5985.52    146.06 o 
   3  24   1      779.98      763.12     56.28 o 
   4  24   1     1613.87     1584.35     78.27 o 
   5  24   1       42.70       47.46     28.80 o 
   6  24   1     1716.43     1555.51     86.86 o 
   7  24   1       32.53       11.55     33.47 o 
   8  24   1      456.66      493.34     66.69 o 
   9  24   1      162.43      156.93     50.89 o 
  10  24   1        7.79       13.58     46.78 o 
  11  24   1        3.10      -51.95     51.95 o 
  12  24   1      233.10      115.38     79.63 o 
  13  24   1       83.60      -50.86     83.28 o 
  14  24   1       68.26       -9.83    115.19 o 
   0  25   1    11443.26    11861.27    301.04 o 
   1  25   1      884.00      829.27     64.50 o 
   2  25   1     1372.92     1271.04     82.48 o 
   3  25   1       16.22       55.57     25.30 o 
   4  25   1     3515.59     3319.59    113.08 o 
   5  25   1     1646.62     1655.45     98.43 o 
   6  25   1     6234.43     6238.32    168.33 o 
   7  25   1     1621.87     1579.20     90.06 o 
   8  25   1      527.15      495.30     65.39 o 
   9  25   1      326.40      350.97     65.20 o 
  10  25   1     2070.95     2259.89    134.29 o 
  11  25   1      817.57      853.27    107.59 o 
  12  25   1     1456.90     1798.93    186.75 o 
  13  25   1        1.48      -48.71     80.90 o 
   1  26   1       14.43        8.87     37.30 o 
   2  26   1      266.73      277.33     54.59 o 
   3  26   1      116.05      185.22     45.70 o 
   4  26   1      187.93      202.28     35.84 o 
   5  26   1        0.06      -18.93     30.98 o 
   6  26   1      435.42      512.74     59.43 o 
   7  26   1        3.97      -35.11     35.11 o 
   8  26   1       44.31      109.04     42.49 o 
   9  26   1        6.88        0.87     46.17 o 
  10  26   1        0.68       64.99     52.08 o 
  11  26   1        2.72      -26.12     58.67 o 
  12  26   1       34.38      144.18     80.84 o 
  13  26   1       47.67      127.34     88.69 o 
   0  27   1    22166.98    23163.93    560.97 o 
   1  27   1     2482.47     2456.12    134.13 o 
   2  27   1     1029.17      980.54     85.48 o 
   3  27   1       41.18       64.39     37.91 o 
   4  27   1     4089.46     3968.00    156.63 o 
   5  27   1     1200.38     1074.60     87.56 o 
   6  27   1     4302.03     4363.24    155.04 o 
   7  27   1      831.73      820.82     84.88 o 
   8  27   1      288.15      287.87     57.10 o 
   9  27   1      450.76      512.68     87.59 o 
  10  27   1     2251.92     2310.25    160.27 o 
  11  27   1      342.33      248.78     82.32 o 
  12  27   1      679.97      593.02    275.54 o 
  13  27   1        1.53       83.11     97.51 o 
   1  28   1     1778.51     1891.28    121.73 o 
   2  28   1      725.76      731.24     79.77 o 
   3  28   1      234.69      212.55     52.08 o 
   4  28   1      327.41      351.45     62.63 o 
   5  28   1      103.45       88.05     42.07 o 
   6  28   1      108.39      135.39     43.57 o 
   7  28   1       21.90      -13.75     48.02 o 
   8  28   1       26.15       67.03     55.32 o 
   9  28   1        1.04       -9.76     50.31 o 
  10  28   1       25.67      105.41     57.22 o 
  11  28   1       28.95       43.56     65.60 o 
  12  28   1       60.46      -77.75    126.48 o 
  13  28   1       40.35      -99.27     99.27 o 
   0  29   1    15251.34    15488.39    476.31 o 
   1  29   1      147.48      213.61     57.16 o 
   2  29   1      331.13      350.71     60.70 o 
   3  29   1        6.87       29.69     41.12 o 
   4  29   1     5263.09     5132.20    182.52 o 
   5  29   1     1906.81     1912.71    116.41 o 
   6  29   1     3804.30     3802.36    162.08 o 
   7  29   1      921.98      950.04    102.22 o 
   8  29   1       25.04       44.94     46.30 o 
   9  29   1      260.68      194.94     59.81 o 
  10  29   1     1725.77     1886.03    143.76 o 
  11  29   1      187.20      134.69     78.87 o 
  12  29   1      431.04      449.55    131.92 o 
   1  30   1      122.62      185.52     57.16 o 
   2  30   1     2337.66     2192.67    119.50 o 
   3  30   1      190.06      170.85     50.72 o 
   4  30   1      823.09      742.21     85.83 o 
   5  30   1      333.92      308.10     58.42 o 
   6  30   1        0.89       35.47     42.50 o 
   7  30   1      223.21      166.25     53.61 o 
   8  30   1      799.61      917.80    102.16 o 
   9  30   1      420.68      512.07    100.94 o 
  10  30   1      706.47      673.00    105.23 o 
  11  30   1      149.13      232.76     79.28 o 
  12  30   1      199.46      102.69     97.42 o 
   0  31   1     1484.36     1344.51    174.96 o 
   1  31   1     3212.10     3177.28    161.79 o 
   2  31   1     2709.90     2592.20    127.86 o 
   3  31   1      464.68      458.87     66.72 o 
   4  31   1      869.96      868.08     95.68 o 
   5  31   1      228.02      185.36     53.11 o 
   6  31   1     4671.59     4959.97    188.72 o 
   7  31   1       33.23        1.50     45.92 o 
   8  31   1      130.26      109.38     58.69 o 
   9  31   1      184.27      209.92     76.82 o 
  10  31   1      729.33      814.65    131.34 o 
  11  31   1       55.95      167.01     85.38 o 
  12  31   1      429.60      578.97    171.34 o 
   1  32   1        6.07      -12.26     44.63 o 
   2  32   1     1666.76     1795.24    110.78 o 
   3  32   1     1711.88     1722.42    110.86 o 
   4  32   1     3959.19     4037.97    167.84 o 
   5  32   1      283.02      330.67     62.62 o 
   6  32   1       77.00      181.78     56.40 o 
   7  32   1      335.39      339.25     72.80 o 
   8  32   1     2010.14     1840.29    151.68 o 
   9  32   1      135.55      250.97     80.62 o 
  10  32   1      621.60      901.41    142.48 o 
  11  32   1        8.17        9.65     88.53 o 
  12  32   1       95.85       32.10    115.37 o 
   0  33   1     1920.09     1862.42    189.68 o 
   1  33   1      181.15      244.07     66.06 o 
   2  33   1       22.00       97.14     47.79 o 
   3  33   1      568.49      525.87     75.73 o 
   4  33   1      883.40     1071.74    101.83 o 
   5  33   1      386.36      429.63     79.93 o 
   6  33   1      936.28      736.24    101.41 o 
   7  33   1       48.07       54.69     56.49 o 
   8  33   1        5.44       62.59     60.37 o 
   9  33   1       12.86       33.87     68.99 o 
  10  33   1      695.48      856.65    188.14 o 
  11  33   1      105.95      -75.63     90.25 o 
   1  34   1       10.23      -46.00     47.53 o 
   2  34   1    10465.76    10853.30    305.79 o 
   3  34   1     2015.09     2030.74    160.95 o 
   4  34   1     1436.77     1668.86    138.48 o 
   5  34   1       95.64       19.88     69.92 o 
   6  34   1      663.68      641.27     96.76 o 
   7  34   1      970.17      972.20    115.44 o 
   8  34   1     1545.03     1539.75    156.65 o 
   9  34   1      252.24      189.16     79.26 o 
  10  34   1      338.75      293.87     97.69 o 
  11  34   1       20.50      -63.67     82.51 o 
   0  35   1      214.55      225.99    142.48 o 
   1  35   1      375.51      282.58     83.76 o 
   2  35   1       36.15      242.28     72.00 o 
   3  35   1       43.60      -14.22     56.77 o 
   4  35   1       27.69      138.30     54.14 o 
   5  35   1        7.48       46.06     50.39 o 
   6  35   1       53.01       42.90     84.02 o 
   7  35   1      153.73       69.69     61.37 o 
   8  35   1       43.99        0.20     65.64 o 
   9  35   1        1.20       55.44     72.39 o 
  10  35   1      145.40      107.17    131.73 o 
  11  35   1       21.79      -12.54     91.82 o 
   1  36   1     1259.45     1248.92    179.55 o 
   2  36   1     4243.89     4518.37    233.86 o 
   3  36   1     1666.19     1489.54    163.61 o 
   4  36   1     2730.08     2532.42    240.33 o 
   5  36   1       13.41       90.45     58.21 o 
   6  36   1      266.90      408.14     83.63 o 
   7  36   1      314.16      369.63     79.26 o 
   8  36   1     2324.98     2243.95    164.54 o 
   9  36   1      309.72      591.14    106.38 o 
  10  36   1      528.17      627.00    102.29 o 
   0  37   1      495.58      437.42    174.36 o 
   1  37   1      542.25      481.68    122.25 o 
   2  37   1       15.52       54.81     77.62 o 
   3  37   1      160.71      174.61     65.72 o 
   4  37   1       23.51       74.74     68.69 o 
   5  37   1        4.87      -20.82     51.11 o 
   6  37   1       81.03       47.71     59.83 o 
   7  37   1        2.71       27.64     58.63 o 
   8  37   1      258.96       97.35     71.78 o 
   9  37   1        6.88      -61.04     76.71 o 
  10  37   1       82.27      122.33     83.57 o 
   1  38   1      791.47      882.45    151.69 o 
   2  38   1     1184.23     1335.41    193.27 o 
   3  38   1      562.11      525.19     99.81 o 
   4  38   1     3931.80     3716.22    222.43 o 
   5  38   1       27.76       28.56     60.84 o 
   6  38   1      192.44      180.49     65.41 o 
   7  38   1       95.81       33.40     77.19 o 
   8  38   1     2181.93     2282.24    189.50 o 
   9  38   1      479.95      452.86    181.93 o 
  10  38   1      215.48      154.73     88.36 o 
   0  39   1     1199.17      880.32    226.31 o 
   1  39   1      545.34      431.55    126.02 o 
   2  39   1       98.77      208.13     92.90 o 
   3  39   1      310.78      289.53     89.15 o 
   4  39   1      150.14      139.79    112.00 o 
   5  39   1      142.62      112.48     73.43 o 
   6  39   1      988.90     1091.65    148.85 o 
   7  39   1       64.08      -79.86     79.86 o 
   8  39   1      148.14      227.63     85.26 o 
   9  39   1        4.10      -23.16    144.46 o 
   1  40   1      195.43      233.47    102.02 o 
   2  40   1     2607.74     2715.24    232.71 o 
   3  40   1      275.96      383.98     84.62 o 
   4  40   1      895.30     1171.96    131.56 o 
   5  40   1        0.39      -13.29     64.27 o 
   6  40   1      513.70      258.24    171.07 o 
   7  40   1      202.43      247.12    117.68 o 
   8  40   1     1236.00     1328.57    155.58 o 
   9  40   1      105.91      -78.13    129.11 o 
   0  41   1     2560.77     2353.72    306.84 o 
   1  41   1      262.47      226.55    127.01 o 
   2  41   1      535.86      633.91    140.90 o 
   3  41   1        2.71       34.45     61.71 o 
   4  41   1      722.78      376.12    171.68 o 
   5  41   1      387.16      316.11     81.47 o 
   6  41   1     1579.00     1577.31    212.42 o 
   7  41   1      152.18       33.29     78.70 o 
   8  41   1        7.16      -82.63     82.63 o 
   1  42   1      189.06       13.62     97.64 o 
   2  42   1     1481.92     1377.66    197.25 o 
   3  42   1      192.64      171.54     78.72 o 
   4  42   1       76.47       67.13     70.43 o 
   5  42   1        7.77      -68.06     84.38 o 
   6  42   1       72.04       21.46     77.64 o 
   7  42   1       44.07       36.91     77.55 o 
   8  42   1      319.11      542.19    145.29 o 
   0  43   1     1993.09     2212.26    430.64 o 
   1  43   1      428.52       79.63    124.51 o 
   2  43   1      805.77     1014.48    200.19 o 
   3  43   1       24.60       41.79     65.80 o 
   4  43   1     1005.93      614.72    127.28 o 
   5  43   1      448.97       53.93     96.57 o 
   6  43   1     1804.80     2619.84    255.73 o 
   7  43   1      186.27      233.36    132.19 o 
   1  44   1        5.37       77.44     79.68 o 
   2  44   1        6.68      -57.50     82.29 o 
   3  44   1       94.02      120.93     88.18 o 
   4  44   1        1.65      -56.60     94.84 o 
   5  44   1        8.09       85.33     91.56 o 
   6  44   1       19.35      219.76    127.34 o 
   0  45   1     1928.86     2103.94    539.80 o 
   1  45   1      175.65       10.34     88.63 o 
   2  45   1      781.84      451.56    221.94 o 
   3  45   1       21.34      128.73     99.97 o 
   4  45   1     1258.84     1681.92    276.52 o 
   5  45   1      161.14      -23.81    100.94 o 
   6  45   1     1672.06     2051.75    260.94 o 
   1  46   1       12.66      -91.87     91.87 o 
   2  46   1        9.65       -9.40     94.12 o 
   3  46   1       15.30       15.00     94.31 o 
   4  46   1      197.45       93.08    101.39 o 
   5  46   1        2.67       56.25    105.26 o 
   0  47   1     3035.96      884.53    889.50 o 
   1  47   1      596.97      219.48    112.05 o 
   2  47   1       81.22      133.51    104.64 o 
   3  47   1        3.49       16.63    101.88 o 
   4  47   1      708.91      487.05    288.01 o 
   1  48   1      167.65       36.34    112.94 o 
   2  48   1      239.78      125.47    121.58 o 
   0   0   2     9431.81     9453.84    465.35 o 
   1   0   2    11647.80    11377.22    506.04 o 
   2   0   2      308.15      155.52     52.89 o 
   3   0   2     1301.97     1318.35    107.25 o 
   4   0   2     5160.87     5017.42    212.75 o 
   5   0   2    10424.91    10356.24    322.37 o 
   6   0   2     4343.14     4367.20    223.31 o 
   7   0   2     2566.31     2339.57    180.82 o 
   8   0   2      292.92      246.06     82.97 o 
   9   0   2     2017.22     2275.80    200.00 o 
  10   0   2     1431.33     1660.96    200.68 o 
  11   0   2     1095.70     1444.54    211.87 o 
  12   0   2      827.01      779.56    209.32 o 
  13   0   2      237.41      103.23     98.82 o 
  14   0   2        0.86      -54.20    101.06 o 
  15   0   2      307.28       -7.20    121.66 o 
   1   1   2      289.81      298.73     47.68 o 
   2   1   2        2.36      -11.10     23.45 o 
   3   1   2      194.28      161.02     35.69 o 
   4   1   2       23.55       26.03     27.35 o 
   5   1   2      596.54      604.90     61.30 o 
   6   1   2       32.45       70.57     36.18 o 
   7   1   2      117.74       84.80     43.86 o 
   8   1   2      238.08      186.68     54.46 o 
   9   1   2      238.87      149.72     54.98 o 
  10   1   2      422.31      346.76     73.22 o 
  11   1   2        2.87      105.88     58.29 o 
  12   1   2        0.65      -56.32     56.32 o 
  13   1   2       32.56      -57.40     57.40 o 
  14   1   2       43.56      -72.67     72.67 o 
  15   1   2       56.86      -48.92     83.15 o 
   0   2   2     5699.33     5609.27    254.06 o 
   1   2   2     6617.05     6420.88    172.48 o 
   2   2   2     4780.17     4619.36    140.46 o 
   3   2   2     2133.64     2055.18     93.27 o 
   4   2   2     1448.49     1313.34     80.22 o 
   5   2   2     8323.91     8467.97    177.75 o 
   6   2   2     4618.92     4452.28    161.32 o 
   7   2   2     4358.50     4227.55    166.68 o 
   8   2   2       12.12        8.31     40.35 o 
   9   2   2     1221.71      993.96    115.14 o 
  10   2   2     1097.39     1332.30    131.01 o 
  11   2   2     2017.90     1903.23    151.39 o 
  12   2   2      608.39      617.57    103.22 o 
  13   2   2       36.75      -62.20     62.20 o 
  14   2   2       72.07       38.55     72.51 o 
  15   2   2       54.45       86.08     85.34 o 
   1   3   2     3087.59     2921.80    117.65 o 
   2   3   2     1544.85     1398.47     71.07 o 
   3   3   2     3475.75     3363.08    110.27 o 
   4   3   2     1725.72     1582.75     78.84 o 
   5   3   2        3.15       -7.91     35.15 o 
   6   3   2        3.64      -29.12     29.12 o 
   7   3   2      403.13      304.12     59.27 o 
   8   3   2      457.42      539.61     80.61 o 
   9   3   2     1292.48     1212.46    123.25 o 
  10   3   2       55.53       71.75     55.31 o 
  11   3   2       22.05       70.95     56.51 o 
  12   3   2       13.18      -41.19     57.33 o 
  13   3   2      201.26      129.95     73.39 o 
  14   3   2      434.68      324.07    152.31 o 
  15   3   2       30.81      -52.10    101.51 o 
   0   4   2     2903.80     2819.87    179.86 o 
   1   4   2     7279.03     7260.18    180.62 o 
   2   4   2      532.27      479.37     55.23 o 
   3   4   2      358.43      419.01     51.70 o 
   4   4   2     1664.64     1666.53    108.02 o 
   5   4   2     3892.11     3781.45    121.23 o 
   6   4   2     3539.76     3338.72    139.87 o 
   7   4   2     2132.46     1951.62    116.92 o 
   8   4   2      200.51      117.18     49.95 o 
   9   4   2      714.37      801.25    100.23 o 
  10   4   2      956.23      965.28    118.83 o 
  11   4   2     1178.32     1247.12    139.48 o 
  12   4   2      690.61      777.64    117.47 o 
  13   4   2      126.41       99.37     69.67 o 
  14   4   2       36.77      -89.37     89.37 o 
  15   4   2      379.78      396.46    102.65 o 
   1   5   2       30.46       29.54     25.22 o 
   2   5   2     5806.05     5712.70    147.02 o 
   3   5   2    11319.37    11429.36    197.98 o 
   4   5   2      965.03      968.36     65.85 o 
   5   5   2      601.99      582.48     57.49 o 
   6   5   2      113.68       14.38     32.68 o 
   7   5   2     4459.51     4437.93    171.58 o 
   8   5   2     2407.28     2254.28    133.51 o 
   9   5   2      811.92      786.29    100.34 o 
  10   5   2      407.11      379.78     80.89 o 
  11   5   2      125.64      100.47     60.88 o 
  12   5   2       98.94       28.61     64.37 o 
  13   5   2      502.75      436.28    131.76 o 
  14   5   2      176.82      151.21    101.59 o 
  15   5   2      302.03      216.88     94.36 o 
   0   6   2    14988.23    15550.61    417.90 o 
   1   6   2     6700.43     6359.14    168.71 o 
   2   6   2       85.43       84.02     27.64 o 
   3   6   2     3989.50     4066.99    119.14 o 
   4   6   2     4115.82     4324.02    182.99 o 
   5   6   2     4499.59     4209.47    128.97 o 
   6   6   2      240.79      166.15     42.76 o 
   7   6   2       34.52       17.29     38.46 o 
   8   6   2      248.54      206.55     59.48 o 
   9   6   2       18.15      -22.04     44.87 o 
  10   6   2       70.92       58.78     55.86 o 
  11   6   2      218.38      254.08     70.23 o 
  12   6   2        5.37      -63.33     63.33 o 
  13   6   2       56.41      -61.71     61.71 o 
  14   6   2       37.20      -61.62    102.02 o 
  15   6   2        4.26     -110.26    110.26 o 
   1   7   2      604.03      438.75     56.95 o 
   2   7   2    12386.03    12271.49    196.88 o 
   3   7   2    20021.66    20496.37    263.38 o 
   4   7   2     1988.64     1777.06     83.64 o 
   5   7   2      966.75      932.87     67.46 o 
   6   7   2      224.38      180.50     37.55 o 
   7   7   2     6715.05     6575.99    242.45 o 
   8   7   2     3154.07     3242.74    158.36 o 
   9   7   2      597.63      610.71     89.32 o 
  10   7   2      204.92      164.36     62.03 o 
  11   7   2        2.07       20.21     53.62 o 
  12   7   2      388.84      277.10     99.02 o 
  13   7   2      705.62      413.16    127.40 o 
  14   7   2       71.29       39.27     74.93 o 
   0   8   2      753.76      903.84     77.76 o 
   1   8   2     1443.86     1361.33     60.62 o 
   2   8   2        2.50       -6.83     19.86 o 
   3   8   2      618.61      729.23     56.46 o 
   4   8   2       76.11       65.20     28.14 o 
   5   8   2       44.69       38.48     26.49 o 
   6   8   2      238.44      240.26     43.82 o 
   7   8   2       74.06       81.20     42.93 o 
   8   8   2       49.19       63.99     46.69 o 
   9   8   2      113.40       76.10     53.02 o 
  10   8   2       29.20       47.32     55.80 o 
  11   8   2      402.09      352.24     77.07 o 
  12   8   2        0.45      -56.85     57.01 o 
  13   8   2       37.49      -16.08     64.96 o 
  14   8   2       23.45      -73.03     73.03 o 
   1   9   2     8160.46     8387.68    147.87 o 
   2   9   2     4149.47     3936.00    100.00 o 
   3   9   2     8195.12     8136.94    155.35 o 
   4   9   2     7338.43     7202.53    162.88 o 
   5   9   2      416.87      350.19     49.79 o 
   6   9   2      583.89      568.86     62.46 o 
   7   9   2     3013.84     3027.65    180.75 o 
   8   9   2     3057.30     3242.38    157.24 o 
   9   9   2     5924.17     5962.90    222.53 o 
  10   9   2      238.77      226.44     65.79 o 
  11   9   2      171.20      130.60     57.77 o 
  12   9   2      278.52      253.44     67.74 o 
  13   9   2      636.12      673.88    144.60 o 
  14   9   2      376.15      283.64    130.50 o 
   0  10   2     4449.36     4508.62    145.14 o 
   1  10   2     3317.80     3413.27     91.05 o 
   2  10   2      297.96      306.44     36.89 o 
   3  10   2     1563.42     1537.28     66.14 o 
   4  10   2     2417.52     2390.08     88.34 o 
   5  10   2      435.21      410.53     45.68 o 
   6  10   2        2.14       30.89     29.27 o 
   7  10   2       20.78       -3.79     34.82 o 
   8  10   2      610.04      616.15     84.86 o 
   9  10   2      177.66      137.40     56.80 o 
  10  10   2      123.55      123.67     55.03 o 
  11  10   2      154.84       61.02     52.65 o 
  12  10   2       26.00       41.56     58.17 o 
  13  10   2       21.11        5.65     61.74 o 
  14  10   2       47.24     -118.42    144.39 o 
   1  11   2     9883.00     9790.85    161.73 o 
   2  11   2     2519.10     2419.34     76.08 o 
   3  11   2     5063.88     4856.17    111.15 o 
   4  11   2     4448.90     4243.25    112.06 o 
   5  11   2      799.79      785.34     57.19 o 
   6  11   2      696.82      675.65     70.77 o 
   7  11   2      494.20      451.33     69.62 o 
   8  11   2     2694.18     2620.21    130.33 o 
   9  11   2     4890.08     5072.73    197.75 o 
  10  11   2      856.73      842.53     96.22 o 
  11  11   2      247.02      203.31     59.25 o 
  12  11   2      155.00      103.58     72.81 o 
  13  11   2     1379.43     1249.70    253.79 o 
  14  11   2      502.24      207.48    111.39 o 
   0  12   2      778.41      632.76     77.38 o 
   1  12   2     2924.22     2881.47     75.56 o 
   2  12   2      140.95      118.09     25.26 o 
   3  12   2      473.14      442.37     42.43 o 
   4  12   2      746.49      712.88     51.23 o 
   5  12   2      809.13      702.82     53.13 o 
   6  12   2     1256.11     1067.83     66.18 o 
   7  12   2      855.06      726.70     81.48 o 
   8  12   2       84.79       41.50     41.60 o 
   9  12   2       12.02      -20.35     48.64 o 
  10  12   2      205.44      201.62     56.51 o 
  11  12   2     1170.26     1197.79    129.81 o 
  12  12   2      278.08      203.24    112.99 o 
  13  12   2       43.16       63.83     81.93 o 
  14  12   2        9.14      -23.81    117.87 o 
   1  13   2     3049.98     3051.44     90.04 o 
   2  13   2     6559.68     6273.96    143.82 o 
   3  13   2     7053.60     6887.75    142.23 o 
   4  13   2     1511.28     1480.54     64.79 o 
   5  13   2       21.83       65.15     25.60 o 
   6  13   2      233.88      211.57     36.85 o 
   7  13   2     4358.40     4280.18    156.99 o 
   8  13   2      539.29      517.22     74.87 o 
   9  13   2      644.79      708.43     89.37 o 
  10  13   2      160.07      103.24     61.35 o 
  11  13   2       89.63       78.88     56.51 o 
  12  13   2      268.09      216.22    136.28 o 
  13  13   2      110.80      159.96    138.07 o 
  14  13   2      191.96      161.70    106.64 o 
   0  14   2     6355.54     6538.09    202.58 o 
   1  14   2     4125.45     4051.11    101.89 o 
   2  14   2      627.34      484.52     43.92 o 
   3  14   2       11.03       -3.64     19.26 o 
   4  14   2      172.26      151.91     27.78 o 
   5  14   2     6602.16     6499.36    140.80 o 
   6  14   2     1780.51     1869.28     78.85 o 
   7  14   2      777.25      730.60     78.85 o 
   8  14   2      487.49      432.23     68.01 o 
   9  14   2      195.26      311.60     58.75 o 
  10  14   2     1056.33     1180.08    111.16 o 
  11  14   2     1074.50      978.66    136.61 o 
  12  14   2      387.19      350.39     99.56 o 
  13  14   2      231.35      152.85    147.73 o 
  14  14   2       43.88      140.27    100.80 o 
   1  15   2     1131.57     1051.54     63.69 o 
   2  15   2      483.02      481.88     64.83 o 
   3  15   2     2113.96     1933.22     70.88 o 
   4  15   2      618.76      497.84     43.22 o 
   5  15   2      444.66      409.64     43.53 o 
   6  15   2      203.31      215.62     36.79 o 
   7  15   2      105.46       94.07     38.46 o 
   8  15   2      889.53      973.41     93.46 o 
   9  15   2      418.84      365.05     77.54 o 
  10  15   2      386.77      342.69     84.53 o 
  11  15   2        5.61      220.00     84.25 o 
  12  15   2       11.83        6.60     68.91 o 
  13  15   2      729.82      794.19    349.98 o 
  14  15   2      138.79      140.26    101.10 o 
   0  16   2     3086.44     2912.26    149.86 o 
   1  16   2     7378.96     7054.38    177.19 o 
   2  16   2      682.93      673.65     47.20 o 
   3  16   2      704.81      667.05     50.16 o 
   4  16   2     1958.39     1874.04     73.53 o 
   5  16   2     3422.41     3280.52    101.16 o 
   6  16   2     4225.15     4320.00    120.81 o 
   7  16   2     2451.73     2492.32    128.19 o 
   8  16   2       37.84       92.24     53.70 o 
   9  16   2       83.45       45.37     63.33 o 
  10  16   2      650.98      858.73    118.62 o 
  11  16   2     2846.53     3294.64    209.64 o 
  12  16   2      543.71      392.59    149.56 o 
  13  16   2       17.81       40.36    139.28 o 
  14  16   2       26.11      -70.18    101.61 o 
   1  17   2        3.03       31.43     28.87 o 
   2  17   2      719.92      530.33     63.64 o 
   3  17   2      275.79      261.03     34.78 o 
   4  17   2       68.14       88.39     33.53 o 
   5  17   2       37.97       30.02     32.12 o 
   6  17   2        0.58       67.49     34.53 o 
   7  17   2     1043.51     1039.86    115.59 o 
   8  17   2       15.32      -17.11     51.33 o 
   9  17   2       36.68      -24.87     52.06 o 
  10  17   2       35.73       30.18     61.28 o 
  11  17   2       11.03       52.99     62.35 o 
  12  17   2      164.82      119.88     74.11 o 
  13  17   2       41.75       26.11     85.92 o 
  14  17   2        1.91      164.00    106.32 o 
   0  18   2     9905.06    10272.79    366.93 o 
   1  18   2     7345.46     7307.58    219.49 o 
   2  18   2     1102.55      958.14     79.40 o 
   3  18   2      120.27      100.99     34.95 o 
   4  18   2     1543.04     1490.70     87.65 o 
   5  18   2     8262.03     8720.67    210.95 o 
   6  18   2     3175.92     3010.55    132.90 o 
   7  18   2     1125.69     1250.47    122.43 o 
   8  18   2       18.86       18.80     45.45 o 
   9  18   2      803.54      725.73    113.09 o 
  10  18   2     1283.99     1390.80    159.58 o 
  11  18   2     1328.25     1254.94    149.19 o 
  12  18   2      207.73      178.26     85.94 o 
  13  18   2       28.75       69.33     87.32 o 
   1  19   2        1.21       16.15     38.36 o 
   2  19   2       20.51       16.61     32.17 o 
   3  19   2      235.38      246.69     45.74 o 
   4  19   2       98.23      112.65     37.41 o 
   5  19   2        1.50       20.97     32.30 o 
   6  19   2      323.72      280.28     52.30 o 
   7  19   2      318.39      348.43     72.13 o 
   8  19   2        3.20       15.63     48.44 o 
   9  19   2       70.94       -2.65     58.43 o 
  10  19   2      187.73      224.11     78.48 o 
  11  19   2      404.07      324.84     87.36 o 
  12  19   2       71.28      -40.02     66.89 o 
  13  19   2       11.87      102.03     87.27 o 
   0  20   2     3755.44     3321.36    248.20 o 
   1  20   2     4204.66     4193.77    172.86 o 
   2  20   2      545.06      588.77     83.79 o 
   3  20   2       28.52       29.41     32.40 o 
   4  20   2     1396.12     1315.72     89.06 o 
   5  20   2     4894.29     4899.46    160.88 o 
   6  20   2     3271.29     3257.38    133.14 o 
   7  20   2     1923.82     2171.79    140.90 o 
   8  20   2       75.46      131.61     55.97 o 
   9  20   2      380.75      330.03     81.06 o 
  10  20   2     1087.75     1086.83    141.59 o 
  11  20   2     1958.26     2225.76    194.52 o 
  12  20   2      300.96      244.74    107.32 o 
  13  20   2        2.04        1.18     85.89 o 
   1  21   2     2616.88     2410.98    138.34 o 
   2  21   2     1049.70      893.84    109.25 o 
   3  21   2     1285.63     1232.56     99.60 o 
   4  21   2      721.87      761.60     74.98 o 
   5  21   2      248.01      144.88     45.23 o 
   6  21   2      206.84      171.60     48.01 o 
   7  21   2       12.96       66.72     49.48 o 
   8  21   2      318.17      286.75     74.53 o 
   9  21   2      979.83      929.62    118.13 o 
  10  21   2      273.00      267.96     86.71 o 
  11  21   2        2.97      -40.28     63.74 o 
  12  21   2        3.80      -35.60     72.89 o 
  13  21   2      341.93      309.62    116.86 o 
   0  22   2     5025.11     4953.38    272.99 o 
   1  22   2     4707.79     4808.42    192.31 o 
   2  22   2      572.59      701.36    100.02 o 
   3  22   2      179.73      108.70     46.36 o 
   4  22   2     2355.48     2358.32    125.25 o 
   5  22   2     4136.31     4243.73    153.04 o 
   6  22   2     1071.55     1154.62     96.83 o 
   7  22   2      245.80      324.90     70.01 o 
   8  22   2      100.61      142.86     55.90 o 
   9  22   2      732.23      801.92    107.24 o 
  10  22   2      196.11      222.29     97.88 o 
  11  22   2      152.04       62.21     75.67 o 
  12  22   2      122.88      196.56     99.52 o 
  13  22   2       54.21      105.02    101.97 o 
   1  23   2     5715.33     5780.74    211.26 o 
   2  23   2     3481.94     3223.74    174.14 o 
   3  23   2     3329.40     3300.30    148.96 o 
   4  23   2     2296.33     2062.66    120.70 o 
   5  23   2       13.71       24.89     40.72 o 
   6  23   2     1374.30     1320.15     97.77 o 
   7  23   2     1005.54     1139.68    124.99 o 
   8  23   2      444.66      457.34     86.13 o 
   9  23   2     1785.54     1866.36    154.73 o 
  10  23   2        6.87      -10.26     58.38 o 
  11  23   2       90.13       34.57     97.06 o 
  12  23   2        5.23      -13.83     92.08 o 
  13  23   2       16.37       10.86     93.99 o 
   0  24   2     1663.60     1561.02    163.10 o 
   1  24   2      806.19      794.40     98.50 o 
   2  24   2      170.97      173.64     59.22 o 
   3  24   2      104.22      108.24     42.22 o 
   4  24   2      861.04      820.11     94.91 o 
   5  24   2     2032.23     2014.31    119.03 o 
   6  24   2      176.26      166.42     51.76 o 
   7  24   2      133.53      214.71     74.97 o 
   8  24   2        1.96       99.90     55.75 o 
   9  24   2      522.25      444.32     84.60 o 
  10  24   2      100.31      158.53     63.97 o 
  11  24   2        6.84       68.94     72.66 o 
  12  24   2      137.69      -14.76     94.38 o 
   1  25   2      510.20      619.22     87.47 o 
   2  25   2     2711.12     2672.25    213.46 o 
   3  25   2     6283.17     6415.56    208.94 o 
   4  25   2     1675.55     1661.34    109.35 o 
   5  25   2      911.50      831.80     92.12 o 
   6  25   2        4.90       -8.10     43.03 o 
   7  25   2     3097.51     3254.64    193.84 o 
   8  25   2     1627.40     1941.80    155.15 o 
   9  25   2      867.53     1026.57    136.30 o 
  10  25   2      301.55      278.65     77.14 o 
  11  25   2       24.08       28.68     92.12 o 
  12  25   2      291.00      255.29    113.96 o 
   0  26   2      377.13      311.92     92.12 o 
   1  26   2       48.40       95.79     45.06 o 
   2  26   2       41.74       43.09     48.88 o 
   3  26   2       33.54      113.72     44.88 o 
   4  26   2        4.69       -6.30     44.34 o 
   5  26   2       96.16      192.82     50.78 o 
   6  26   2      164.95       59.00     50.21 o 
   7  26   2      338.74      282.15     81.68 o 
   8  26   2       38.82      131.05     66.20 o 
   9  26   2      104.09      149.47     79.60 o 
  10  26   2       76.54       28.27     84.25 o 
  11  26   2       98.58       58.87     83.34 o 
  12  26   2      151.00       55.66     94.65 o 
   1  27   2       75.95       76.37     49.20 o 
   2  27   2     1396.08     1368.57    111.00 o 
   3  27   2     5348.02     5584.31    200.10 o 
   4  27   2      999.19     1163.63    104.18 o 
   5  27   2     1525.93     1585.52    129.96 o 
   6  27   2       74.88       30.66     47.94 o 
   7  27   2     3062.05     3111.56    195.02 o 
   8  27   2     2570.11     2597.64    242.22 o 
   9  27   2     1135.89     1504.16    152.64 o 
  10  27   2      784.49      959.34    143.06 o 
  11  27   2       31.31      130.94     90.11 o 
  12  27   2      312.05       -7.53     96.77 o 
   0  28   2      105.00      179.02     78.55 o 
   1  28   2      158.79      110.87     52.59 o 
   2  28   2       26.28      -18.83     44.10 o 
   3  28   2      449.85      363.57     71.46 o 
   4  28   2       54.11       50.72     46.34 o 
   5  28   2      256.27      311.98     64.51 o 
   6  28   2       36.10       17.60     46.69 o 
   7  28   2       23.31      122.29     64.28 o 
   8  28   2      103.50      186.84     68.15 o 
   9  28   2        0.92      -13.28     65.32 o 
  10  28   2        3.67       11.89     68.93 o 
  11  28   2        4.54      -20.21     70.07 o 
   1  29   2     2440.54     2370.02    147.85 o 
   2  29   2     3477.24     3093.64    154.29 o 
   3  29   2     4865.94     5092.31    197.29 o 
   4  29   2     1445.40     1400.91    114.43 o 
   5  29   2       13.96       41.19     46.49 o 
   6  29   2      291.43      319.54     62.27 o 
   7  29   2     1218.34     1429.01    145.11 o 
   8  29   2      729.30      916.05    123.83 o 
   9  29   2      830.91      844.45    130.09 o 
  10  29   2        3.74       41.51     67.48 o 
  11  29   2       21.03       33.11     98.57 o 
   0  30   2      402.45      525.27    117.83 o 
   1  30   2      907.21      872.66    110.21 o 
   2  30   2      656.01      668.95     88.12 o 
   3  30   2      529.33      378.03     70.77 o 
   4  30   2       53.49       28.94     59.65 o 
   5  30   2      473.99      640.04     83.88 o 
   6  30   2      430.10      439.88     76.73 o 
   7  30   2      833.15      746.53    117.67 o 
   8  30   2       11.68       51.67     80.56 o 
   9  30   2       39.97      112.24     68.67 o 
  10  30   2       12.12        9.99     75.78 o 
  11  30   2      338.13      454.43     99.09 o 
   1  31   2      768.37      819.19    103.31 o 
   2  31   2     1548.03     1616.21    119.89 o 
   3  31   2     2249.20     2343.30    141.98 o 
   4  31   2      293.10      329.74     65.68 o 
   5  31   2       39.41       52.93     49.92 o 
   6  31   2      186.22      236.96     71.05 o 
   7  31   2      600.00      565.58     99.78 o 
   8  31   2      728.06      762.16    121.89 o 
   9  31   2      490.84      518.55    110.22 o 
  10  31   2      176.15       85.98     73.21 o 
  11  31   2        4.11       29.89     93.73 o 
   0  32   2      832.91      843.33    159.66 o 
   1  32   2     1585.93     1808.14    142.65 o 
   2  32   2      102.49       63.89     50.47 o 
   3  32   2      301.55      259.10     61.50 o 
   4  32   2      422.64      381.75     67.29 o 
   5  32   2     1340.59     1536.07    130.88 o 
   6  32   2      834.90      769.17    107.78 o 
   7  32   2      942.36      999.34    130.10 o 
   8  32   2      244.40      248.96     78.84 o 
   9  32   2      208.87      145.69    108.73 o 
  10  32   2      251.63      322.67     93.75 o 
   1  33   2      951.83     1031.31    116.69 o 
   2  33   2      518.08      601.74     85.21 o 
   3  33   2      718.89      707.57     92.53 o 
   4  33   2      462.33      422.24     72.80 o 
   5  33   2       64.16       91.02     53.53 o 
   6  33   2       62.84       59.10     54.92 o 
   7  33   2      133.40      181.17     70.88 o 
   8  33   2      191.28      162.60     78.13 o 
   9  33   2      251.66      161.19     74.76 o 
  10  33   2        3.27       54.36     78.10 o 
   0  34   2     2332.18     2289.97    220.17 o 
   1  34   2     2015.33     2126.93    156.04 o 
   2  34   2      732.30      769.35     94.96 o 
   3  34   2      276.38      346.57     66.73 o 
   4  34   2      707.14      907.33    109.01 o 
   5  34   2     2682.88     2667.98    154.85 o 
   6  34   2     1054.37     1145.88    124.50 o 
   7  34   2      747.56      709.93    146.20 o 
   8  34   2        0.81       51.39     65.93 o 
   9  34   2      274.52      303.39     90.97 o 
  10  34   2      312.15      368.75    112.60 o 
   1  35   2        4.62      -20.90     52.98 o 
   2  35   2      202.33      211.21     58.51 o 
   3  35   2       97.27      185.64     59.05 o 
   4  35   2        2.68       31.67     57.37 o 
   5  35   2        7.82      -24.77     49.83 o 
   6  35   2      121.80       61.42     60.64 o 
   7  35   2      117.87       35.50     67.90 o 
   8  35   2       34.97      -26.93     72.25 o 
   9  35   2       10.35      -81.68     81.68 o 
   0  36   2     1595.33     1875.97    212.66 o 
   1  36   2     2565.71     2536.80    185.77 o 
   2  36   2      330.86      440.89     90.74 o 
   3  36   2        6.52       65.89     56.49 o 
   4  36   2      942.34      947.04    111.36 o 
   5  36   2     1731.29     1925.39    147.33 o 
   6  36   2     1248.94     1203.26    147.69 o 
   7  36   2      631.45      730.20    147.47 o 
   8  36   2        2.13       78.08     76.88 o 
   9  36   2      366.09      457.45     97.79 o 
   1  37   2       29.05       10.35     69.39 o 
   2  37   2       46.43      146.72     55.60 o 
   3  37   2      171.33      177.39     76.64 o 
   4  37   2       19.46      127.12     78.89 o 
   5  37   2       68.64      110.04     61.73 o 
   6  37   2       11.27       62.64     64.82 o 
   7  37   2       26.37        5.20     79.88 o 
   8  37   2       40.66        7.13     85.28 o 
   0  38   2     1821.81     1881.43    231.51 o 
   1  38   2     1828.36     1744.07    149.00 o 
   2  38   2      180.21      182.81     58.94 o 
   3  38   2      534.82      573.52     86.70 o 
   4  38   2      567.67      378.51    128.90 o 
   5  38   2     1284.14     1477.79    153.46 o 
   6  38   2      600.55      511.11    176.67 o 
   7  38   2      319.37      299.91    211.37 o 
   8  38   2        1.93       28.56     89.43 o 
   1  39   2      101.45      114.38     61.45 o 
   2  39   2     1345.81     1347.49    128.87 o 
   3  39   2     1663.75     1772.32    171.57 o 
   4  39   2        6.81       37.19     60.64 o 
   5  39   2        3.47      -44.45     59.39 o 
   6  39   2       32.06      149.72     72.83 o 
   7  39   2      263.08      137.61    105.22 o 
   0  40   2      780.44       61.56    283.48 o 
   1  40   2     1186.90     1061.51    390.78 o 
   2  40   2      104.14       50.98     69.87 o 
   3  40   2      246.50      301.03     88.20 o 
   4  40   2      185.96      218.67     70.16 o 
   5  40   2      433.38      550.30    136.65 o 
   6  40   2      451.99      404.92    111.98 o 
   7  40   2       92.62       23.99     91.33 o 
   1  41   2      689.70      238.44    210.66 o 
   2  41   2      450.82       76.12    132.94 o 
   3  41   2     1053.00     1128.39    165.63 o 
   4  41   2      509.68      491.79    106.73 o 
   5  41   2        3.28       34.90     92.19 o 
   6  41   2        2.04      119.65     72.27 o 
   0  42   2      252.33      127.29    144.39 o 
   1  42   2      109.50      146.72     93.29 o 
   2  42   2        1.08       26.42     86.04 o 
   3  42   2       12.49       65.38    151.74 o 
   4  42   2       77.05      110.54     78.10 o 
   5  42   2      447.63      365.59    101.73 o 
   6  42   2      147.29      117.02     95.04 o 
   1  43   2      664.52      300.10    277.63 o 
   2  43   2       43.19       50.58     98.92 o 
   3  43   2      506.87      630.08    166.98 o 
   4  43   2      834.44      360.06    171.27 o 
   5  43   2      415.80      297.45     93.64 o 
   0  44   2      271.37       26.20    203.32 o 
   1  44   2        0.44       43.18     95.26 o 
   2  44   2        0.63      -98.25     98.25 o 
   3  44   2       52.42       37.72     84.45 o 
   4  44   2       27.39      -10.81     80.21 o 
   1  45   2      440.16      257.41    119.44 o 
   2  45   2     1005.65      403.79    279.24 o 
   1   0   3     3506.00     3566.91    212.52 o 
   2   0   3      311.94      387.60     93.03 o 
   3   0   3     9887.08    10547.11    352.20 o 
   4   0   3       61.99       32.15     53.00 o 
   5   0   3       79.83       80.80     61.54 o 
   6   0   3       27.86       22.28     68.50 o 
   7   0   3     4388.24     4837.28    275.24 o 
   8   0   3      883.74      782.85    147.53 o 
   9   0   3     2347.43     2574.78    226.32 o 
  10   0   3       10.13       76.09    121.27 o 
  11   0   3       10.21      -78.38     78.38 o 
  12   0   3       42.80       73.99    100.72 o 
  13   0   3      468.66      464.14    247.56 o 
   0   1   3       40.36       80.24     62.60 o 
   1   1   3      133.47      176.37     49.57 o 
   2   1   3      167.38      148.89     44.72 o 
   3   1   3      102.04      106.22     40.11 o 
   4   1   3      209.74      161.47     49.71 o 
   5   1   3        6.17      -36.31     36.31 o 
   6   1   3       21.53       22.20     49.02 o 
   7   1   3      548.18      662.91     86.70 o 
   8   1   3       63.56       86.80     50.83 o 
   9   1   3       21.48       60.39     55.47 o 
  10   1   3       14.67       94.52     58.06 o 
  11   1   3      365.12      189.49    108.79 o 
  12   1   3       16.84      -34.20     65.96 o 
  13   1   3       25.08       -2.31     83.51 o 
   1   2   3     1570.89     1500.71    100.22 o 
   2   2   3        9.20      -19.29     32.79 o 
   3   2   3    10998.08    11255.41    239.78 o 
   4   2   3      376.83      376.95     65.54 o 
   5   2   3     1060.22      953.23    100.53 o 
   6   2   3      197.05      141.59     51.81 o 
   7   2   3     3804.58     4083.89    180.15 o 
   8   2   3      430.98      498.55     83.74 o 
   9   2   3      882.26     1040.05    117.89 o 
  10   2   3       27.87       -3.60     56.27 o 
  11   2   3       44.68      -42.28     67.23 o 
  12   2   3       17.98       64.32     73.07 o 
  13   2   3      491.23      396.86    104.62 o 
   0   3   3        8.35      -16.04     81.79 o 
   1   3   3     1626.34     1431.59    102.59 o 
   2   3   3      405.78      418.61     60.52 o 
   3   3   3       58.76       96.30     37.28 o 
   4   3   3      159.59      182.49     47.50 o 
   5   3   3     2622.96     2645.46    173.91 o 
   6   3   3        1.34      -13.97     39.85 o 
   7   3   3      680.02      790.43     94.70 o 
   8   3   3      119.90      103.99     55.35 o 
   9   3   3      495.69      758.94    104.77 o 
  10   3   3        9.61       -5.32     53.72 o 
  11   3   3      171.85      213.36     73.50 o 
  12   3   3      128.64      127.96     71.22 o 
  13   3   3       18.84      -64.40     84.43 o 
   1   4   3     3004.09     2803.33    159.00 o 
   2   4   3      818.41      855.41     75.59 o 
   3   4   3     3334.20     3189.40    139.06 o 
   4   4   3      149.42      150.93     44.78 o 
   5   4   3      216.80      210.49     57.79 o 
   6   4   3      350.40      368.29     67.35 o 
   7   4   3     1179.58     1152.15    113.19 o 
   8   4   3       23.64       32.84     59.67 o 
   9   4   3     3167.11     3568.62    189.79 o 
  10   4   3        9.64       42.67     55.63 o 
  11   4   3       11.87      -31.80     62.41 o 
  12   4   3       44.99       62.62     72.11 o 
  13   4   3      349.77      301.74    113.12 o 
   0   5   3       42.10       49.65     51.92 o 
   1   5   3     5789.06     5698.35    444.91 o 
   2   5   3      177.51      151.40     42.28 o 
   3   5   3      214.70      236.39     50.52 o 
   4   5   3     1346.23     1263.54     88.99 o 
   5   5   3     6219.06     6294.92    204.87 o 
   6   5   3      234.60      165.18     54.41 o 
   7   5   3      357.33      403.57     72.68 o 
   8   5   3      183.51      208.33     64.20 o 
   9   5   3      443.78      477.13     83.71 o 
  10   5   3       48.28       62.30     61.22 o 
  11   5   3      411.15      345.71     81.55 o 
  12   5   3       24.04       56.61     76.20 o 
  13   5   3      128.75      131.48     85.37 o 
   1   6   3     1089.67     1317.96    103.68 o 
   2   6   3      451.45      376.85     59.12 o 
   3   6   3     1607.47     1659.89     95.87 o 
   4   6   3       41.82       55.83     36.91 o 
   5   6   3      218.11      279.13     52.55 o 
   6   6   3      145.13       53.60     46.06 o 
   7   6   3      177.29      144.25     55.25 o 
   8   6   3        6.25       15.63     50.08 o 
   9   6   3      995.70     1048.89    109.94 o 
  10   6   3       47.63      -55.54     55.54 o 
  11   6   3       15.98       32.19     63.77 o 
  12   6   3        0.11       91.93     70.79 o 
  13   6   3      469.16      241.71    115.32 o 
   0   7   3       17.45       92.54     56.88 o 
   1   7   3     4769.96     4956.85    187.15 o 
   2   7   3      845.08      731.44     71.87 o 
   3   7   3       32.41       51.44     35.84 o 
   4   7   3       43.00       49.70     35.41 o 
   5   7   3     5476.62     6071.12    200.06 o 
   6   7   3      582.94      525.11     77.58 o 
   7   7   3     2256.59     2349.79    137.04 o 
   8   7   3       52.27       87.37     51.72 o 
   9   7   3      297.94      251.73     70.94 o 
  10   7   3       17.98      -24.26     54.98 o 
  11   7   3     1866.91     2168.98    163.67 o 
  12   7   3       23.61       61.53     76.58 o 
  13   7   3      147.31        0.67     88.52 o 
   1   8   3        1.32       41.11     31.02 o 
   2   8   3      328.03      259.07     48.01 o 
   3   8   3      785.63      743.73     72.71 o 
   4   8   3       46.13       51.67     35.09 o 
   5   8   3       36.08       63.76     41.43 o 
   6   8   3        0.38      -40.40     40.40 o 
   7   8   3      389.70      442.90     75.15 o 
   8   8   3      127.44      195.91     58.68 o 
   9   8   3       27.28      -41.13     56.53 o 
  10   8   3      117.36       71.88     62.11 o 
  11   8   3       69.55       78.79     70.91 o 
  12   8   3      107.06       92.51     96.46 o 
  13   8   3       44.70       62.07     92.78 o 
   0   9   3      590.80      651.68    107.37 o 
   1   9   3     6388.11     6410.58    220.80 o 
   2   9   3        1.92      -15.79     32.65 o 
   3   9   3        5.66        3.11     33.37 o 
   4   9   3       14.14       -1.68     34.13 o 
   5   9   3     4877.62     5067.95    208.76 o 
   6   9   3      239.34      273.16     58.33 o 
   7   9   3     2516.12     2605.88    144.02 o 
   8   9   3      250.62      260.22     65.49 o 
   9   9   3      454.82      431.78     79.76 o 
  10   9   3      345.20      293.08     93.77 o 
  11   9   3     2026.70     2532.26    316.32 o 
  12   9   3       32.43       70.07     78.72 o 
  13   9   3      121.34      157.90    112.72 o 
   1  10   3        1.50       61.18     39.22 o 
   2  10   3      321.35      305.50     57.95 o 
   3  10   3      140.26      114.00     43.37 o 
   4  10   3        1.43       35.33     33.48 o 
   5  10   3      190.89      202.60     55.15 o 
   6  10   3       31.17       19.86     46.53 o 
   7  10   3       58.62       92.77     54.86 o 
   8  10   3        3.24      -48.51     52.63 o 
   9  10   3      172.42      106.20     77.05 o 
  10  10   3       69.71       64.91     81.10 o 
  11  10   3        9.50      137.67     77.18 o 
  12  10   3        0.55       23.14     81.90 o 
   0  11   3     2285.88     2209.41    145.72 o 
   1  11   3     7784.70     7730.88    201.06 o 
   2  11   3      102.30       79.93     40.14 o 
   3  11   3     2143.27     2197.54    119.26 o 
   4  11   3      268.40      274.32     52.37 o 
   5  11   3     5194.95     5655.97    232.46 o 
   6  11   3       59.61       39.15     47.44 o 
   7  11   3     1148.32     1264.95    162.97 o 
   8  11   3       20.61       -4.69     92.22 o 
   9  11   3      544.69      448.16    194.98 o 
  10  11   3      127.75      124.79     73.06 o 
  11  11   3      971.32     1168.72    184.07 o 
  12  11   3        1.54      -17.49     80.66 o 
   1  12   3      123.28      186.99     47.29 o 
   2  12   3     1240.02     1114.67     86.12 o 
   3  12   3     3195.03     3108.12    134.06 o 
   4  12   3      175.04      183.50     46.32 o 
   5  12   3      142.15      192.71     54.42 o 
   6  12   3      271.39      337.83     85.69 o 
   7  12   3     1315.55     1685.35    206.76 o 
   8  12   3       18.22      136.98     68.59 o 
   9  12   3      143.44      121.47     70.80 o 
  10  12   3       21.24      -66.93     66.93 o 
  11  12   3       83.85      186.27     73.55 o 
  12  12   3       30.70       54.87     82.65 o 
   0  13   3      269.02      228.82     87.11 o 
   1  13   3     6302.69     6999.71    270.49 o 
   2  13   3        6.65      -36.43     36.43 o 
   3  13   3      592.41      518.05     67.82 o 
   4  13   3       39.66       29.94     38.36 o 
   5  13   3     2060.95     2027.71    149.92 o 
   6  13   3       96.02      -51.85     52.54 o 
   7  13   3      670.67      604.79    103.86 o 
   8  13   3      135.65      167.67     76.85 o 
   9  13   3      282.93      286.94     82.55 o 
  10  13   3       26.99      -69.48    109.98 o 
  11  13   3     1145.31     1434.87    197.96 o 
  12  13   3      148.02       63.19     83.01 o 
   1  14   3     2612.94     2781.76    154.13 o 
   2  14   3        2.97       -2.05     43.21 o 
   3  14   3     4207.74     4184.44    178.66 o 
   4  14   3      261.07      326.07     67.18 o 
   5  14   3      183.15      176.81     66.12 o 
   6  14   3      286.36      238.69     79.93 o 
   7  14   3      625.75      598.31    109.40 o 
   8  14   3        6.88      -56.61     56.61 o 
   9  14   3     1782.94     2213.08    173.51 o 
  10  14   3      215.33      204.57     88.67 o 
  11  14   3        2.88      -74.85     83.35 o 
  12  14   3      113.05      -49.69     80.22 o 
   0  15   3      168.07       89.67     75.42 o 
   1  15   3      193.12      223.70     71.33 o 
   2  15   3        0.34        4.64     38.07 o 
   3  15   3      151.13       91.58     51.04 o 
   4  15   3      137.71      213.90     57.99 o 
   5  15   3     2975.70     3047.12    204.92 o 
   6  15   3      107.21      115.79     66.13 o 
   7  15   3      404.30      605.99    105.89 o 
   8  15   3       24.63       10.46     93.46 o 
   9  15   3      212.40      132.01     79.67 o 
  10  15   3        0.86       53.92     74.86 o 
  11  15   3      285.60      198.57     80.99 o 
  12  15   3       13.95       61.15     87.44 o 
   1  16   3     2567.92     2442.09    175.36 o 
   2  16   3       14.83       24.86     47.39 o 
   3  16   3     6043.13     6080.32    247.39 o 
   4  16   3      326.82      311.38     65.98 o 
   5  16   3      205.64      233.93     68.34 o 
   6  16   3      316.91      169.28     87.37 o 
   7  16   3     2137.76     2412.26    170.54 o 
   8  16   3      222.22      216.33     75.87 o 
   9  16   3     1764.29     1929.41    180.79 o 
  10  16   3      174.51       23.75     70.37 o 
  11  16   3        0.85        1.94     75.48 o 
  12  16   3        1.75       84.25    100.29 o 
   0  17   3      120.37      119.78     74.87 o 
   1  17   3      486.26      630.74     88.61 o 
   2  17   3        9.36      -16.94     42.90 o 
   3  17   3       13.37       61.25     45.75 o 
   4  17   3        3.18      -21.68     54.36 o 
   5  17   3        3.11       66.62     53.40 o 
   6  17   3        0.33      -30.13     55.11 o 
   7  17   3       21.68       -6.67     58.57 o 
   8  17   3        3.71      -56.08     56.08 o 
   9  17   3       47.97       39.58     79.43 o 
  10  17   3        8.71       72.77     71.17 o 
  11  17   3       50.37       27.67     76.23 o 
  12  17   3        0.19       58.48     86.20 o 
   1  18   3     4698.07     4692.40    198.62 o 
   2  18   3      127.23       87.39     45.96 o 
   3  18   3     6380.04     6815.47    223.20 o 
   4  18   3      477.48      532.62     84.02 o 
   5  18   3       68.40       78.53     68.22 o 
   6  18   3       29.01        8.17     63.61 o 
   7  18   3     1312.37     1631.30    159.25 o 
   8  18   3       13.88      -43.52     63.03 o 
   9  18   3     1870.92     2319.05    221.86 o 
  10  18   3       37.72      -31.44     67.12 o 
  11  18   3       28.82      -86.91     86.91 o 
   0  19   3        0.11       47.61     68.53 o 
   1  19   3      462.56      445.20     78.97 o 
   2  19   3        6.14        0.65     40.92 o 
   3  19   3        5.76       89.73     45.59 o 
   4  19   3      109.48       73.06     53.73 o 
   5  19   3       22.78       36.02     64.18 o 
   6  19   3        2.56        5.89     79.97 o 
   7  19   3       77.88      173.46     76.24 o 
   8  19   3      115.61      141.01     85.81 o 
   9  19   3       13.90      147.16     72.85 o 
  10  19   3        2.96      -53.50     69.53 o 
  11  19   3      183.07       92.88     83.87 o 
   1  20   3      620.25      654.80     95.48 o 
   2  20   3      463.00      354.27     70.63 o 
   3  20   3     5288.63     5431.26    204.57 o 
   4  20   3       42.74       81.15     48.91 o 
   5  20   3      506.77      622.37    100.52 o 
   6  20   3      163.85      182.72     75.37 o 
   7  20   3     2255.13     2607.76    206.61 o 
   8  20   3      210.86      200.14     92.37 o 
   9  20   3     1040.49     1110.91    196.03 o 
  10  20   3       31.97      -76.70     76.70 o 
  11  20   3        7.54       65.30     93.45 o 
   0  21   3     1436.37     1655.82    176.80 o 
   1  21   3     1375.74     1496.77    128.42 o 
   2  21   3       91.70       82.38     52.73 o 
   3  21   3      306.39      336.03     66.54 o 
   4  21   3      142.62      139.88     55.87 o 
   5  21   3      983.61     1060.17    126.48 o 
   6  21   3       10.01       36.54     69.08 o 
   7  21   3      426.05      392.12    101.51 o 
   8  21   3        0.65       50.92     75.36 o 
   9  21   3       24.69       57.70     69.96 o 
  10  21   3        0.26      153.93     96.62 o 
  11  21   3      224.06      209.58    100.16 o 
   1  22   3      128.53      126.36     55.98 o 
   2  22   3      218.50      171.01     59.67 o 
   3  22   3     2665.23     2676.17    143.68 o 
   4  22   3      123.14      145.31     52.75 o 
   5  22   3      546.13      596.50     88.66 o 
   6  22   3        0.75       -2.74     63.68 o 
   7  22   3     1602.90     1589.73    187.55 o 
   8  22   3       42.95      -47.86     66.98 o 
   9  22   3      856.36      647.19    469.92 o 
  10  22   3        2.82      -45.66     82.78 o 
  11  22   3        0.60     -105.17    105.17 o 
   0  23   3      707.21      643.67    136.11 o 
   1  23   3     2336.13     2255.87    149.88 o 
   2  23   3       35.39       37.69     47.72 o 
   3  23   3        6.15      -26.90     45.26 o 
   4  23   3       59.81        0.02     50.50 o 
   5  23   3     1555.04     1449.71    133.77 o 
   6  23   3       64.84       71.85     62.65 o 
   7  23   3     1123.17     1211.23    167.28 o 
   8  23   3       42.03       58.19     74.58 o 
   9  23   3      152.83       69.60     80.09 o 
  10  23   3      117.91       60.69     95.71 o 
  11  23   3      693.66      720.78    288.04 o 
   1  24   3     1336.82     1369.06    139.59 o 
   2  24   3       55.75      120.62     53.13 o 
   3  24   3     1222.89     1264.92    118.81 o 
   4  24   3       67.44       68.36     53.54 o 
   5  24   3        1.53       44.32     52.30 o 
   6  24   3       70.72       19.82     63.05 o 
   7  24   3      430.32      231.47     89.11 o 
   8  24   3       56.44       26.91     74.91 o 
   9  24   3      208.28      131.11     89.84 o 
  10  24   3       32.79      -50.17     92.46 o 
   0  25   3        3.90      -63.30     73.47 o 
   1  25   3     2859.45     3078.30    234.09 o 
   2  25   3      334.40      390.98     74.92 o 
   3  25   3       29.26       -0.26     50.84 o 
   4  25   3       15.10       12.20     53.85 o 
   5  25   3     2656.59     2740.12    170.81 o 
   6  25   3      411.01      285.74     87.21 o 
   7  25   3     1412.83      772.99    337.66 o 
   8  25   3        6.38       74.85     72.52 o 
   9  25   3      246.36      219.36     99.77 o 
  10  25   3       29.97     -109.17    109.17 o 
   1  26   3      231.58      214.19     82.56 o 
   2  26   3       23.92      -37.98     52.55 o 
   3  26   3      108.75      130.58     59.01 o 
   4  26   3       15.79       94.91     52.88 o 
   5  26   3       97.09      168.88     63.76 o 
   6  26   3       25.58      117.34     69.51 o 
   7  26   3      198.74       64.90     68.08 o 
   8  26   3       48.27      107.78     78.01 o 
   9  26   3        7.62      117.38     87.64 o 
  10  26   3        0.01       41.53     93.11 o 
   0  27   3       38.38      120.72    100.43 o 
   1  27   3     3393.20     3755.40    199.95 o 
   2  27   3      142.89       91.53     59.72 o 
   3  27   3       82.09       30.91     63.95 o 
   4  27   3      232.32      182.74     61.40 o 
   5  27   3     4474.39     4787.16    226.00 o 
   6  27   3      368.41      292.71     98.65 o 
   7  27   3      385.50      263.01    142.80 o 
   8  27   3       34.18       72.56     77.98 o 
   9  27   3      380.45      238.06    107.94 o 
   1  28   3      449.40      546.02     92.36 o 
   2  28   3      105.68       89.08     59.01 o 
   3  28   3       90.03       92.06     60.55 o 
   4  28   3       18.36      -30.13     54.28 o 
   5  28   3       13.28       67.87     63.83 o 
   6  28   3      376.98      151.00     75.32 o 
   7  28   3       21.50       77.77     71.17 o 
   8  28   3       35.65       59.28     74.23 o 
   9  28   3      174.54      191.19    131.14 o 
   0  29   3       26.93       79.42     86.66 o 
   1  29   3     2293.25     2165.65    160.29 o 
   2  29   3      259.03      265.50     69.87 o 
   3  29   3        7.81      -12.17     54.56 o 
   4  29   3       16.59      -57.47     57.47 o 
   5  29   3     3799.00     4323.22    277.92 o 
   6  29   3       41.89       70.19     61.29 o 
   7  29   3      304.36       59.00     78.99 o 
   8  29   3       71.34      161.88     87.37 o 
   9  29   3      457.82      195.81    126.95 o 
   1  30   3       83.72       94.97     62.37 o 
   2  30   3       54.40       85.90     56.96 o 
   3  30   3     1183.86     1273.21    126.08 o 
   4  30   3       42.58       17.76     55.91 o 
   5  30   3      436.03      419.34     91.46 o 
   6  30   3      202.20      217.64     71.32 o 
   7  30   3      443.60      139.81     96.50 o 
   8  30   3       23.84       40.45     78.78 o 
   0  31   3      264.41      447.37    128.78 o 
   1  31   3     1437.18     1516.87    151.31 o 
   2  31   3       14.80      -20.04     55.54 o 
   3  31   3      377.71      383.65     72.00 o 
   4  31   3      484.04      467.23    104.58 o 
   5  31   3      550.71      401.01    135.93 o 
   6  31   3       11.44       44.53     70.42 o 
   7  31   3      693.37      346.96    159.39 o 
   8  31   3        1.64       -1.37     80.90 o 
   1  32   3      402.98      403.44     98.96 o 
   2  32   3       89.35      113.14     59.37 o 
   3  32   3     1451.19     1673.80    138.82 o 
   4  32   3        1.86      -40.09     57.20 o 
   5  32   3      142.78      127.36     84.92 o 
   6  32   3       28.65      -10.41     71.73 o 
   7  32   3      610.54      409.14    114.08 o 
   8  32   3      156.55      108.30    102.93 o 
   0  33   3      231.18      110.43    162.45 o 
   1  33   3      450.07      350.60     96.68 o 
   2  33   3       65.14      -20.98     62.44 o 
   3  33   3       10.34      101.80     58.93 o 
   4  33   3        6.05      -48.72     65.91 o 
   5  33   3      400.22      245.27    109.37 o 
   6  33   3        1.20      -21.66     78.73 o 
   7  33   3       97.37      -35.18     86.24 o 
   1  34   3      536.32      294.20    130.23 o 
   2  34   3       63.52        7.60     66.20 o 
   3  34   3     3080.21     3414.65    269.20 o 
   4  34   3       82.33       76.09     56.02 o 
   5  34   3      146.48      214.96     78.32 o 
   6  34   3        8.26      -67.41     71.47 o 
   7  34   3      923.31      377.06    234.71 o 
   0  35   3       54.25       34.47     88.89 o 
   1  35   3       47.00       79.28     62.13 o 
   2  35   3       37.99       79.07     61.05 o 
   3  35   3       56.54      151.55     65.20 o 
   4  35   3      114.90       75.26     63.28 o 
   5  35   3       36.57       16.17    131.36 o 
   6  35   3        8.90       51.64     71.87 o 
   1  36   3     1037.09     1141.64    129.36 o 
   2  36   3      169.16      232.73     68.06 o 
   3  36   3     1705.50     1818.82    140.05 o 
   4  36   3       65.89       98.04     81.73 o 
   5  36   3       44.91      131.15     81.80 o 
   6  36   3       39.62       58.45     97.51 o 
   0  37   3        2.25       62.68     92.61 o 
   1  37   3       51.35       80.57     64.47 o 
   2  37   3        3.75       34.78     60.28 o 
   3  37   3       16.77      -56.79     63.80 o 
   4  37   3      124.40      159.20     72.35 o 
   5  37   3       33.49       71.11     74.26 o 
   1  38   3      738.16      599.55    176.40 o 
   2  38   3       67.24       83.99     70.73 o 
   3  38   3      998.09     1171.44    130.48 o 
   4  38   3       22.93      128.39     74.12 o 
   0  39   3       15.55       44.37    112.94 o 
   1  39   3      234.25      244.26     76.68 o 
   2  39   3       71.49      147.22     71.51 o 
   3  39   3        0.29       59.74     72.72 o 
   1  40   3      333.16      377.73     80.94 o 
   0   0   4     1964.85     1982.78    226.21 o 
   1   0   4     3287.32     3140.53    227.66 o 
   2   0   4      120.50       56.77     56.17 o 
   3   0   4      291.33      384.03     91.75 o 
   4   0   4       62.26       64.74     77.31 o 
   5   0   4     7420.53     8305.35    370.36 o 
   6   0   4       20.12     -109.27    109.27 o 
   7   0   4       18.93       98.52     98.25 o 
   8   0   4      231.36      283.01    120.45 o 
   9   0   4      309.14      308.97    394.00 o 
  10   0   4      242.07       25.50    269.69 o 
   1   1   4       46.02       61.04     46.10 o 
   2   1   4       82.04       60.52     49.69 o 
   3   1   4      226.03      292.24     76.85 o 
   4   1   4       75.47       28.33     57.22 o 
   5   1   4        6.49       77.70     54.39 o 
   6   1   4       11.56      -62.03     62.03 o 
   7   1   4      458.24      634.41    103.81 o 
   8   1   4        7.39       45.55     96.79 o 
   9   1   4        0.91       48.59     72.44 o 
  10   1   4       66.82      -27.15     94.86 o 
   0   2   4      147.79       91.62     65.37 o 
   1   2   4     2919.43     3242.70    180.38 o 
   2   2   4        4.94       -3.27     47.31 o 
   3   2   4        4.14      -48.91     48.91 o 
   4   2   4       59.09       77.36     55.21 o 
   5   2   4     1540.07     2007.76    146.48 o 
   6   2   4      131.73       68.22     61.31 o 
   7   2   4      684.77      788.39    101.59 o 
   8   2   4        8.60      -62.94     62.94 o 
   9   2   4       70.78       89.93     74.58 o 
  10   2   4       36.06      -28.40     78.91 o 
   1   3   4      579.14      618.00     87.98 o 
   2   3   4       16.97       24.64     60.80 o 
   3   3   4      598.05      660.93     98.74 o 
   4   3   4       62.12       25.52     57.33 o 
   5   3   4      260.61      322.12     72.17 o 
   6   3   4       21.58       16.97     59.79 o 
   7   3   4      160.61      270.76     72.45 o 
   8   3   4        2.36       -8.56     66.57 o 
   9   3   4      364.23      437.67    114.60 o 
  10   3   4       29.09     -121.91    121.91 o 
   0   4   4      128.32      106.35     64.60 o 
   1   4   4      936.35      994.30    103.10 o 
   2   4   4      146.00       78.45     59.17 o 
   3   4   4       67.45      104.14     52.70 o 
   4   4   4      185.13      127.31     55.93 o 
   5   4   4     1003.77     1044.37    126.23 o 
   6   4   4       74.76       52.58     60.30 o 
   7   4   4     1204.82     1283.64    152.53 o 
   8   4   4      135.21        9.72     65.07 o 
   9   4   4      150.52       98.33     95.89 o 
  10   4   4        1.02      -37.44    101.87 o 
   1   5   4      865.23      863.05     96.57 o 
   2   5   4      248.41      193.87     67.63 o 
   3   5   4     1658.42     1878.79    118.08 o 
   4   5   4        1.36       12.92     51.60 o 
   5   5   4      128.68      162.31     62.17 o 
   6   5   4       62.57       80.92     61.51 o 
   7   5   4      802.62      806.29    115.18 o 
   8   5   4       40.34      -73.30     73.30 o 
   9   5   4      726.43      503.93    153.30 o 
  10   5   4       61.95       34.52     90.11 o 
   0   6   4       35.61      -70.91     70.91 o 
   1   6   4      713.17      794.90     83.22 o 
   2   6   4       35.48       34.00     55.43 o 
   3   6   4        1.86       31.99     59.11 o 
   4   6   4       19.76      -49.46     54.80 o 
   5   6   4      445.58      435.41     82.83 o 
   6   6   4      180.23       99.34     76.02 o 
   7   6   4      258.78      230.00     90.12 o 
   8   6   4       14.33      -67.39     67.39 o 
   9   6   4      112.10       92.46    107.74 o 
  10   6   4       18.75      -10.61     87.87 o 
   1   7   4      771.29      886.61    101.36 o 
   2   7   4      271.75      319.53     77.58 o 
   3   7   4     2948.43     3153.54    151.25 o 
   4   7   4      105.86      153.77     60.88 o 
   5   7   4      212.61      214.65     80.90 o 
   6   7   4        8.39       72.19     72.10 o 
   7   7   4      990.26     1137.43    180.51 o 
   8   7   4       61.18      -96.98     96.98 o 
   9   7   4      606.45      717.22    223.10 o 
  10   7   4        2.32      -57.12     91.36 o 
   0   8   4       26.76       57.38     71.48 o 
   1   8   4       92.69      118.27     48.39 o 
   2   8   4        5.43      -13.17     63.48 o 
   3   8   4       11.35       77.80     53.52 o 
   4   8   4       14.12      -54.78     54.78 o 
   5   8   4       72.22      136.65     74.99 o 
   6   8   4        0.28        0.03     71.50 o 
   7   8   4       18.99       27.73     73.91 o 
   8   8   4        4.40        6.68     73.95 o 
   9   8   4       38.39      -20.31     75.87 o 
  10   8   4       30.63       92.53     93.59 o 
   1   9   4     1215.91     1292.31    133.40 o 
   2   9   4      205.31      256.86     70.59 o 
   3   9   4     2825.04     3266.70    187.58 o 
   4   9   4       77.51       55.22     63.07 o 
   5   9   4      208.55      101.85     87.82 o 
   6   9   4       66.71       70.33     71.02 o 
   7   9   4      573.23      887.52    155.86 o 
   8   9   4      134.41      143.12    148.61 o 
   9   9   4     1018.59      906.78    208.63 o 
   0  10   4      119.73       27.74     90.13 o 
   1  10   4       90.74       64.25     61.24 o 
   2  10   4        6.57       69.81     55.66 o 
   3  10   4        9.85       41.70     57.50 o 
   4  10   4        2.34       -4.56     60.77 o 
   5  10   4       33.65       50.44     68.44 o 
   6  10   4        1.88      -63.03     65.90 o 
   7  10   4       21.23       22.26     68.42 o 
   8  10   4        4.34      -25.60     78.89 o 
   9  10   4        4.51        3.93     85.42 o 
   1  11   4      965.93     1017.43    130.93 o 
   2  11   4       61.83       24.45     64.44 o 
   3  11   4     2846.80     3522.51    202.05 o 
   4  11   4      229.13      207.20     76.94 o 
   5  11   4       29.75      -64.49     93.28 o 
   6  11   4       48.59       17.09     72.44 o 
   7  11   4     1089.99     1367.85    179.46 o 
   8  11   4       70.45      132.82     77.48 o 
   9  11   4      836.80      657.89    156.50 o 
   0  12   4      173.86       40.97    133.90 o 
   1  12   4      189.33      316.57     78.06 o 
   2  12   4       48.73      -22.98     60.38 o 
   3  12   4       29.96      205.45     69.33 o 
   4  12   4       95.88      218.02     84.54 o 
   5  12   4      925.16      812.68    127.04 o 
   6  12   4       44.87       51.55     65.77 o 
   7  12   4      305.10      216.50     77.77 o 
   8  12   4        0.77       63.14     72.23 o 
   9  12   4       34.94      -62.98     76.87 o 
   1  13   4      311.99      404.34     90.11 o 
   2  13   4        3.62      -43.87     54.95 o 
   3  13   4     2657.73     2858.38    189.43 o 
   4  13   4       98.60       27.69     77.32 o 
   5  13   4       96.56      -67.08     68.56 o 
   6  13   4        4.04       -1.02     71.22 o 
   7  13   4      618.09      394.27    214.88 o 
   8  13   4      153.26       45.76     85.68 o 
   9  13   4      133.79      201.07    101.39 o 
   0  14   4      108.16      210.77    104.98 o 
   1  14   4     1248.52     1185.75    143.96 o 
   2  14   4       82.27        0.35     89.00 o 
   3  14   4       94.72       60.84     69.38 o 
   4  14   4       11.68      -14.81     72.42 o 
   5  14   4     1150.47     1047.04    454.62 o 
   6  14   4       61.67      -48.39     68.39 o 
   7  14   4      505.94      347.08    176.05 o 
   8  14   4       14.21       14.21     87.60 o 
   9  14   4      135.18      179.49    118.47 o 
   1  15   4      359.71      316.48     99.14 o 
   2  15   4       44.68      120.88     64.97 o 
   3  15   4      735.05      809.75    125.84 o 
   4  15   4       49.26       26.98     87.85 o 
   5  15   4       28.93       98.09     74.33 o 
   6  15   4       44.30      -20.81     71.69 o 
   7  15   4      403.89      284.62    155.70 o 
   8  15   4       23.85       10.68     87.61 o 
   9  15   4      295.87      148.36    103.37 o 
   0  16   4      129.28       74.45    130.39 o 
   1  16   4     3566.99     3498.23    211.85 o 
   2  16   4      215.48      298.93     76.17 o 
   3  16   4     1979.85     2140.64    212.56 o 
   4  16   4      190.39      166.65     80.10 o 
   5  16   4     1245.19      906.03    379.92 o 
   6  16   4      454.72      210.35     79.78 o 
   7  16   4      432.86      223.27    204.38 o 
   8  16   4      151.94      -56.25    103.98 o 
   1  17   4      119.69      171.96     71.63 o 
   2  17   4       86.15      128.60     69.46 o 
   3  17   4        9.61       -0.40     64.76 o 
   4  17   4      121.54       43.18     63.95 o 
   5  17   4      326.15      214.43    138.12 o 
   6  17   4       14.01       64.30     69.47 o 
   7  17   4        4.54        6.04     87.35 o 
   8  17   4        0.03       21.68     89.74 o 
   0  18   4      200.94      222.43    118.80 o 
   1  18   4     2213.72     2526.16    198.88 o 
   2  18   4      118.68       47.37     87.37 o 
   3  18   4       23.51       -7.13     77.90 o 
   4  18   4       36.53      -15.12     67.99 o 
   5  18   4     1161.19      352.60    201.92 o 
   6  18   4       33.49      114.46     81.74 o 
   7  18   4      681.95      332.83    172.94 o 
   8  18   4        0.20      -59.23     83.20 o 
   1  19   4       51.74       63.13     68.52 o 
   2  19   4        6.41       50.99     67.46 o 
   3  19   4      172.43       95.84     73.59 o 
   4  19   4       13.18      -14.17     62.94 o 
   5  19   4      122.76      164.22     85.14 o 
   6  19   4        6.25      -16.32     80.09 o 
   7  19   4        3.40      131.18     90.11 o 
   8  19   4       68.66       95.68    118.44 o 
   0  20   4      422.00      304.41    147.17 o 
   1  20   4      905.87      398.35    158.12 o 
   2  20   4       27.08        6.24     67.41 o 
   3  20   4        2.34       67.33     67.92 o 
   4  20   4      223.47      126.22    106.32 o 
   5  20   4     1773.43     1238.16    545.68 o 
   6  20   4       25.87       48.67     86.68 o 
   7  20   4      559.83      473.52    139.71 o 
   8  20   4        2.05       29.77    109.12 o 
   1  21   4        6.93       94.78     69.58 o 
   2  21   4       60.83      -19.84     69.63 o 
   3  21   4      562.63      529.82    167.52 o 
   4  21   4       35.55      -27.03     61.00 o 
   5  21   4       98.03       85.92     89.73 o 
   6  21   4        0.93       -6.84     82.65 o 
   7  21   4      251.27      334.30    104.77 o 
   0  22   4      304.14      267.71    196.19 o 
   1  22   4      843.38      809.65    132.32 o 
   2  22   4        0.45       29.44     62.79 o 
   3  22   4        2.06       93.58     67.99 o 
   4  22   4        7.95      -36.19     65.28 o 
   5  22   4      954.30      316.96    341.79 o 
   6  22   4        1.12       24.82     90.16 o 
   7  22   4      205.66      164.87    172.99 o 
   1  23   4      566.55      474.24    146.08 o 
   2  23   4       76.76      225.53     95.37 o 
   3  23   4     1129.26     1649.00    280.87 o 
   4  23   4       29.15      -25.35     72.27 o 
   5  23   4       40.91        4.41     88.35 o 
   6  23   4       37.20       96.20     89.74 o 
   7  23   4      192.79       85.93     92.34 o 
   0  24   4        0.64       51.80    171.91 o 
   1  24   4      362.29      220.41    107.90 o 
   2  24   4        0.29       71.64     67.32 o 
   3  24   4        3.82      -44.97     74.19 o 
   4  24   4       13.56      -71.44     71.44 o 
   5  24   4      435.15       98.98     90.68 o 
   6  24   4       16.01       54.88     94.78 o 
   1  25   4      428.81      339.77    127.61 o 
   2  25   4      159.20       60.85     73.14 o 
   3  25   4     1441.19     1838.98    216.97 o 
   4  25   4       62.79      -51.10     70.08 o 
   5  25   4      147.16      119.50     96.97 o 
   6  25   4       10.79      -62.66     91.23 o 
   0  26   4        8.47       -3.35    107.26 o 
   1  26   4       37.82       77.35     73.35 o 
   2  26   4        0.00      -42.77     71.81 o 
   3  26   4       53.99      -23.98     78.26 o 
   4  26   4        0.05      -63.29     73.21 o 
   5  26   4      117.94       96.51    106.78 o 
   1  27   4      572.44      420.97    118.23 o 
   2  27   4      218.12       87.54     79.69 o 
   3  27   4     1561.65     1299.51    347.83 o 
   4  27   4       10.15       72.54     83.41 o 
   5  27   4       50.02       24.85     93.86 o 
   0  28   4       15.18     -124.81    124.81 o 
   1  28   4        8.64      179.92     81.90 o 
   2  28   4       15.48      -22.63     72.88 o 
   3  28   4        7.20       52.48     83.06 o 
   4  28   4       30.30      -36.74     74.51 o 
   1  29   4      888.27      573.65    191.73 o 
   2  29   4       31.23      -10.68     88.24 o 
   3  29   4     1207.26      829.68    324.61 o 
   4  29   4       27.46      268.12    247.04 o 
   0  30   4        1.71      139.25    211.50 o 
   1  30   4      432.89      244.55    105.07 o 
   2  30   4       13.49      -54.32     82.36 o 
   3  30   4        0.04       19.42    104.06 o 
   1  31   4      243.68      157.83     87.44 o 
   1   0   5      428.95      576.81    115.10 o 
   2   0   5      297.90      211.95    106.85 o 
   3   0   5      332.66      610.65    251.97 o 
   4   0   5       74.51       37.88    115.19 o 
   0   1   5       51.12       16.71    104.34 o 
   1   1   5        4.88       22.25     49.61 o 
   2   1   5       23.11      -67.75     81.38 o 
   3   1   5        0.03      168.16    101.38 o 
   4   1   5       33.21      203.80    102.81 o 
   1   2   5      386.17      410.61     80.31 o 
   2   2   5      527.51      374.36     89.70 o 
   3   2   5      639.95      654.25    130.14 o 
   4   2   5       89.47      225.29    118.23 o 
   0   3   5      109.30      182.21    210.18 o 
   1   3   5      239.61      455.26     95.93 o 
   2   3   5       43.24      -12.89     80.00 o 
   3   3   5       13.42      -92.61     92.61 o 
   1   4   5       50.99      247.82     85.63 o 
   2   4   5      259.63      235.09    207.51 o 
   3   4   5      394.70      289.46    135.43 o 
   0   5   5      517.91      658.53    171.47 o 
   1   5   5      247.05      341.05     98.37 o 
   2   5   5       12.24     -176.16    176.16 o 
   3   5   5        5.40      -53.55    123.79 o 
   1   6   5       15.87      -58.35     78.99 o 
   2   6   5      123.75      149.23    131.08 o 
   3   6   5      142.83        9.00    119.59 o 
   0   7   5      663.52      584.03    139.24 o 
   1   7   5      486.42      640.29    128.29 o 
   2   7   5       31.79       -1.16    174.69 o 
   3   7   5        0.29       66.29    122.47 o 
   1   8   5        2.61      -23.89     77.36 o 
   2   8   5        3.35       58.28     92.33 o 
   3   8   5       61.26      -64.38    120.62 o 
   0   9   5      449.06      570.27    199.93 o 
   1   9   5      396.61      565.91     89.77 o 
   2   9   5      166.73      325.77    160.26 o 
   1  10   5       15.04      -38.57    101.30 o 
   2  10   5       82.70      161.00     96.89 o 
   0  11   5      133.46       70.56    126.93 o 
   1  11   5      577.41      371.54    139.25 o 
                                                 
